# Supplementary material for: Benchmarking UMI-aware and standard variant callers for low frequency ctDNA variant detection
Source: BMC Genomics. 2024 Sep 3;25:827. doi: 10.1186/s12864-024-10737-w (PMC11370058; doi:10.1186/s12864-024-10737-w)
Supplement: Supplementary file 1 — Supplementary Material 1 [file 12864_2024_10737_MOESM1_ESM.csv]

CHROM	POS	REF	ALT	INFO
chr2	29383857	C	A	{'AC': [2], 'AF': [1.0], 'AN': 2, 'DP': 889, 'ExcessHet': 0.0, 'FS': 0.0, 'MLEAC': [2], 'MLEAF': [1.0], 'MQ': 60.0, 'QD': 32.43, 'SOR': 1.352, 'ANN': ['A|missense_variant&splice_region_variant|MODERATE|ALK|ENSG00000171094|transcript|ENST00000389048.8|protein_coding|5/29|c.1157G>T|p.Trp386Leu|2084/6240|1157/4863|386/1620||', 'A|missense_variant&splice_region_variant|MODERATE|ALK|ENSG00000171094|tr…
chr2	29225846	T	G	{'AC': [2], 'AF': [1.0], 'AN': 2, 'DP': 937, 'ExcessHet': 0.0, 'FS': 0.0, 'MLEAC': [2], 'MLEAF': [1.0], 'MQ': 60.0, 'QD': 33.84, 'SOR': 5.576, 'ANN': ['G|upstream_gene_variant|MODIFIER|ALK|ENSG00000171094|transcript|ENST00000638605.1|processed_transcript||n.-1119A>C|||||1119|', 'G|upstream_gene_variant|MODIFIER|ALK|ENSG00000171094|transcript|ENST00000453137.1|protein_coding||c.-2452A>C|||||2452|W…
chr2	29223990	G	T	{'AC': [2], 'AF': [1.0], 'AN': 2, 'DP': 2024, 'ExcessHet': 0.0, 'FS': 0.0, 'MLEAC': [2], 'MLEAF': [1.0], 'MQ': 60.0, 'QD': 25.49, 'SOR': 1.557, 'ANN': ['T|upstream_gene_variant|MODIFIER|ALK|ENSG00000171094|transcript|ENST00000453137.1|protein_coding||c.-596C>A|||||596|WARNING_TRANSCRIPT_NO_START_CODON', 'T|upstream_gene_variant|MODIFIER|ALK|ENSG00000171094|transcript|ENST00000642122.1|protein_cod…
chr2	29232420	A	G	{'AC': [2], 'AF': [1.0], 'AN': 2, 'DP': 912, 'ExcessHet': 0.0, 'FS': 0.0, 'MLEAC': [2], 'MLEAF': [1.0], 'MQ': 60.0, 'QD': 31.36, 'SOR': 0.809, 'ANN': ['G|missense_variant|MODERATE|ALK|ENSG00000171094|transcript|ENST00000389048.8|protein_coding|15/29|c.2516T>C|p.Ile839Thr|3443/6240|2516/4863|839/1620||', 'G|missense_variant|MODERATE|ALK|ENSG00000171094|transcript|ENST00000618119.4|protein_coding|1…
chr2	29275409	G	T	{'AC': [2], 'AF': [1.0], 'AN': 2, 'DP': 1106, 'ExcessHet': 0.0, 'FS': 0.0, 'MLEAC': [2], 'MLEAF': [1.0], 'MQ': 60.0, 'QD': 27.46, 'SOR': 1.047, 'ANN': ['T|stop_gained|HIGH|ALK|ENSG00000171094|transcript|ENST00000389048.8|protein_coding|10/29|c.1905C>A|p.Tyr635*|2832/6240|1905/4863|635/1620||', 'T|stop_gained|HIGH|ALK|ENSG00000171094|transcript|ENST00000618119.4|protein_coding|9/28|c.774C>A|p.Tyr2…
chr2	29383743	T	C	{'AC': [2], 'AF': [1.0], 'AN': 2, 'DP': 968, 'ExcessHet': 0.0, 'FS': 0.0, 'MLEAC': [2], 'MLEAF': [1.0], 'MQ': 60.0, 'QD': 34.17, 'SOR': 1.496, 'ANN': ['C|missense_variant|MODERATE|ALK|ENSG00000171094|transcript|ENST00000389048.8|protein_coding|5/29|c.1271A>G|p.Asn424Ser|2198/6240|1271/4863|424/1620||', 'C|missense_variant|MODERATE|ALK|ENSG00000171094|transcript|ENST00000618119.4|protein_coding|4/…
chr2	29214045	G	A	{'AC': [2], 'AF': [1.0], 'AN': 2, 'DP': 1047, 'ExcessHet': 0.0, 'FS': 0.0, 'MLEAC': [2], 'MLEAF': [1.0], 'MQ': 60.0, 'QD': 27.09, 'SOR': 1.097, 'ANN': ['A|missense_variant|MODERATE|ALK|ENSG00000171094|transcript|ENST00000389048.8|protein_coding|24/29|c.3682C>T|p.His1228Tyr|4609/6240|3682/4863|1228/1620||', 'A|missense_variant|MODERATE|ALK|ENSG00000171094|transcript|ENST00000618119.4|protein_codin…
chr2	29328483	T	A	{'AC': [2], 'AF': [1.0], 'AN': 2, 'DP': 982, 'ExcessHet': 0.0, 'FS': 0.0, 'MLEAC': [2], 'MLEAF': [1.0], 'MQ': 60.0, 'QD': 29.79, 'SOR': 1.753, 'ANN': ['A|splice_acceptor_variant&intron_variant|HIGH|ALK|ENSG00000171094|transcript|ENST00000389048.8|protein_coding|5/28|c.1283-2A>T||||||', 'A|splice_acceptor_variant&intron_variant|HIGH|ALK|ENSG00000171094|transcript|ENST00000618119.4|protein_coding|4…
chr2	29232330	C	T	{'AC': [2], 'AF': [1.0], 'AN': 2, 'DP': 1202, 'ExcessHet': 0.0, 'FS': 0.0, 'MLEAC': [2], 'MLEAF': [1.0], 'MQ': 60.0, 'QD': 26.92, 'SOR': 1.022, 'ANN': ['T|missense_variant|MODERATE|ALK|ENSG00000171094|transcript|ENST00000389048.8|protein_coding|15/29|c.2606G>A|p.Gly869Glu|3533/6240|2606/4863|869/1620||', 'T|missense_variant|MODERATE|ALK|ENSG00000171094|transcript|ENST00000618119.4|protein_coding|…
chr2	29531944	G	A	{'AC': [2], 'AF': [1.0], 'AN': 2, 'DP': 930, 'ExcessHet': 0.0, 'FS': 0.0, 'MLEAC': [2], 'MLEAF': [1.0], 'MQ': 60.0, 'QD': 30.72, 'SOR': 0.737, 'ANN': ['A|synonymous_variant|LOW|ALK|ENSG00000171094|transcript|ENST00000389048.8|protein_coding|4/29|c.1125C>T|p.Ile375Ile|2052/6240|1125/4863|375/1620||', 'A|5_prime_UTR_variant|MODIFIER|ALK|ENSG00000171094|transcript|ENST00000618119.4|protein_coding|3/…
chr2	29214035	C	T	{'AC': [2], 'AF': [1.0], 'AN': 2, 'DP': 1071, 'ExcessHet': 0.0, 'FS': 0.0, 'MLEAC': [2], 'MLEAF': [1.0], 'MQ': 60.0, 'QD': 27.74, 'SOR': 1.279, 'ANN': ['T|missense_variant|MODERATE|ALK|ENSG00000171094|transcript|ENST00000389048.8|protein_coding|24/29|c.3692G>A|p.Arg1231Gln|4619/6240|3692/4863|1231/1620||', 'T|missense_variant|MODERATE|ALK|ENSG00000171094|transcript|ENST00000618119.4|protein_codin…
chr2	29328368	C	T	{'AC': [2], 'AF': [1.0], 'AN': 2, 'DP': 940, 'ExcessHet': 0.0, 'FS': 0.0, 'MLEAC': [2], 'MLEAF': [1.0], 'MQ': 60.0, 'QD': 30.49, 'SOR': 2.092, 'ANN': ['T|missense_variant|MODERATE|ALK|ENSG00000171094|transcript|ENST00000389048.8|protein_coding|6/29|c.1396G>A|p.Asp466Asn|2323/6240|1396/4863|466/1620||', 'T|missense_variant|MODERATE|ALK|ENSG00000171094|transcript|ENST00000618119.4|protein_coding|5/…
chr2	29383842	C	T	{'AC': [2], 'AF': [1.0], 'AN': 2, 'DP': 1082, 'ExcessHet': 0.0, 'FS': 0.0, 'MLEAC': [2], 'MLEAF': [1.0], 'MQ': 60.0, 'QD': 25.87, 'SOR': 1.214, 'ANN': ['T|missense_variant|MODERATE|ALK|ENSG00000171094|transcript|ENST00000389048.8|protein_coding|5/29|c.1172G>A|p.Gly391Glu|2099/6240|1172/4863|391/1620||', 'T|missense_variant|MODERATE|ALK|ENSG00000171094|transcript|ENST00000618119.4|protein_coding|4…
chr2	29214082	C	A	{'AC': [2], 'AF': [1.0], 'AN': 2, 'DP': 1088, 'ExcessHet': 0.0, 'FS': 0.0, 'MLEAC': [2], 'MLEAF': [1.0], 'MQ': 60.0, 'QD': 31.98, 'SOR': 1.356, 'ANN': ['A|splice_acceptor_variant&intron_variant|HIGH|ALK|ENSG00000171094|transcript|ENST00000389048.8|protein_coding|23/28|c.3646-1G>T||||||', 'A|splice_acceptor_variant&intron_variant|HIGH|ALK|ENSG00000171094|transcript|ENST00000638605.1|processed_tran…
chr2	29328407	G	A	{'AC': [2], 'AF': [1.0], 'AN': 2, 'DP': 1265, 'ExcessHet': 0.0, 'FS': 0.0, 'MLEAC': [2], 'MLEAF': [1.0], 'MQ': 60.0, 'QD': 27.97, 'SOR': 1.034, 'ANN': ['A|stop_gained|HIGH|ALK|ENSG00000171094|transcript|ENST00000389048.8|protein_coding|6/29|c.1357C>T|p.Gln453*|2284/6240|1357/4863|453/1620||', 'A|stop_gained|HIGH|ALK|ENSG00000171094|transcript|ENST00000618119.4|protein_coding|5/28|c.226C>T|p.Gln76…
chr2	29222346	G	T	{'AC': [2], 'AF': [1.0], 'AN': 2, 'DP': 835, 'ExcessHet': 0.0, 'FS': 0.0, 'MLEAC': [2], 'MLEAF': [1.0], 'MQ': 60.0, 'QD': 34.62, 'SOR': 1.697, 'ANN': ['T|splice_region_variant&synonymous_variant|LOW|ALK|ENSG00000171094|transcript|ENST00000389048.8|protein_coding|22/29|c.3513C>A|p.Ile1171Ile|4440/6240|3513/4863|1171/1620||', 'T|splice_region_variant&non_coding_transcript_exon_variant|LOW|ALK|ENSG0…
chr2	29213984	C	T	{'AC': [2], 'AF': [1.0], 'AN': 2, 'DP': 858, 'ExcessHet': 0.0, 'FS': 0.0, 'MLEAC': [2], 'MLEAF': [1.0], 'MQ': 60.0, 'QD': 27.99, 'SOR': 1.516, 'ANN': ['T|missense_variant&splice_region_variant|MODERATE|ALK|ENSG00000171094|transcript|ENST00000389048.8|protein_coding|24/29|c.3743G>A|p.Arg1248Gln|4670/6240|3743/4863|1248/1620||', 'T|missense_variant&splice_region_variant|MODERATE|ALK|ENSG00000171094…
chr2	29383818	G	A	{'AC': [2], 'AF': [1.0], 'AN': 2, 'DP': 1073, 'ExcessHet': 0.0, 'FS': 0.0, 'MLEAC': [2], 'MLEAF': [1.0], 'MQ': 60.0, 'QD': 31.77, 'SOR': 0.991, 'ANN': ['A|missense_variant|MODERATE|ALK|ENSG00000171094|transcript|ENST00000389048.8|protein_coding|5/29|c.1196C>T|p.Pro399Leu|2123/6240|1196/4863|399/1620||', 'A|missense_variant|MODERATE|ALK|ENSG00000171094|transcript|ENST00000618119.4|protein_coding|4…
chr2	29232308	G	A	{'AC': [2], 'AF': [1.0], 'AN': 2, 'DP': 1269, 'ExcessHet': 0.0, 'FS': 0.0, 'MLEAC': [2], 'MLEAF': [1.0], 'MQ': 60.0, 'QD': 33.07, 'SOR': 0.709, 'ANN': ['A|synonymous_variant|LOW|ALK|ENSG00000171094|transcript|ENST00000389048.8|protein_coding|15/29|c.2628C>T|p.Ala876Ala|3555/6240|2628/4863|876/1620||', 'A|synonymous_variant|LOW|ALK|ENSG00000171094|transcript|ENST00000618119.4|protein_coding|14/28|…
chr2	29328409	C	T	{'AC': [2], 'AF': [1.0], 'AN': 2, 'DP': 1263, 'ExcessHet': 0.0, 'FS': 0.0, 'MLEAC': [2], 'MLEAF': [1.0], 'MQ': 60.0, 'QD': 32.35, 'SOR': 1.029, 'ANN': ['T|missense_variant|MODERATE|ALK|ENSG00000171094|transcript|ENST00000389048.8|protein_coding|6/29|c.1355G>A|p.Gly452Glu|2282/6240|1355/4863|452/1620||', 'T|missense_variant|MODERATE|ALK|ENSG00000171094|transcript|ENST00000618119.4|protein_coding|5…
chr5	112835123	T	G	{'AC': [2], 'AF': [1.0], 'AN': 2, 'DP': 851, 'ExcessHet': 0.0, 'FS': 0.0, 'MLEAC': [2], 'MLEAF': [1.0], 'MQ': 60.0, 'QD': 28.37, 'SOR': 0.836, 'ANN': ['G|stop_gained|HIGH|APC|ENSG00000134982|transcript|ENST00000508376.6|protein_coding|16/17|c.1916T>G|p.Leu639*|2073/10619|1916/8532|639/2843||', 'G|stop_gained|HIGH|APC|ENSG00000134982|transcript|ENST00000507379.5|protein_coding|13/14|c.1862T>G|p.Le…
chr5	112841263	C	A	{'AC': [2], 'AF': [1.0], 'AN': 2, 'DP': 827, 'ExcessHet': 0.0, 'FS': 0.0, 'MLEAC': [2], 'MLEAF': [1.0], 'MQ': 60.0, 'QD': 29.6, 'SOR': 0.992, 'ANN': ['A|stop_gained|HIGH|APC|ENSG00000134982|transcript|ENST00000508376.6|protein_coding|17/17|c.5669C>A|p.Ser1890*|5826/10619|5669/8532|1890/2843||', 'A|stop_gained|HIGH|APC|ENSG00000134982|transcript|ENST00000257430.9|protein_coding|16/16|c.5669C>A|p.S…
chr5	112838360	T	C	{'AC': [2], 'AF': [1.0], 'AN': 2, 'DP': 819, 'ExcessHet': 0.0, 'FS': 0.0, 'MLEAC': [2], 'MLEAF': [1.0], 'MQ': 60.0, 'QD': 28.29, 'SOR': 0.746, 'ANN': ['C|synonymous_variant|LOW|APC|ENSG00000134982|transcript|ENST00000508376.6|protein_coding|17/17|c.2766T>C|p.Leu922Leu|2923/10619|2766/8532|922/2843||', 'C|synonymous_variant|LOW|APC|ENSG00000134982|transcript|ENST00000507379.5|protein_coding|14/14|…
chr5	112828041	C	A	{'AC': [2], 'AF': [1.0], 'AN': 2, 'DP': 1045, 'ExcessHet': 0.0, 'FS': 0.0, 'MLEAC': [2], 'MLEAF': [1.0], 'MQ': 60.0, 'QD': 32.28, 'SOR': 2.166, 'ANN': ['A|intron_variant|MODIFIER|APC|ENSG00000134982|transcript|ENST00000508624.5|nonsense_mediated_decay|14/16|n.*948+35C>A||||||', 'A|intron_variant|MODIFIER|APC|ENSG00000134982|transcript|ENST00000508376.6|protein_coding|14/16|c.1626+35C>A||||||', 'A…
chr5	112840496	G	A	{'AC': [2], 'AF': [1.0], 'AN': 2, 'DP': 891, 'ExcessHet': 0.0, 'FS': 0.0, 'MLEAC': [2], 'MLEAF': [1.0], 'MQ': 60.0, 'QD': 30.6, 'SOR': 1.033, 'ANN': ['A|synonymous_variant|LOW|APC|ENSG00000134982|transcript|ENST00000508376.6|protein_coding|17/17|c.4902G>A|p.Pro1634Pro|5059/10619|4902/8532|1634/2843||', 'A|synonymous_variant|LOW|APC|ENSG00000134982|transcript|ENST00000257430.9|protein_coding|16/16…
chr5	112815494	G	A	{'AC': [2], 'AF': [1.0], 'AN': 2, 'DP': 812, 'ExcessHet': 0.0, 'FS': 0.0, 'MLEAC': [2], 'MLEAF': [1.0], 'MQ': 60.0, 'QD': 33.41, 'SOR': 1.136, 'ANN': ['A|splice_acceptor_variant&intron_variant|HIGH|APC|ENSG00000134982|transcript|ENST00000508624.5|nonsense_mediated_decay|9/16|n.*157-1G>A||||||', 'A|splice_acceptor_variant&intron_variant|HIGH|APC|ENSG00000134982|transcript|ENST00000508376.6|protein…
chr5	112815591	A	T	{'AC': [2], 'AF': [1.0], 'AN': 2, 'DP': 958, 'ExcessHet': 0.0, 'FS': 0.0, 'MLEAC': [2], 'MLEAF': [1.0], 'MQ': 60.0, 'QD': 28.17, 'SOR': 0.749, 'ANN': ['T|stop_gained&splice_region_variant|HIGH|APC|ENSG00000134982|transcript|ENST00000508376.6|protein_coding|10/17|c.931A>T|p.Lys311*|1088/10619|931/8532|311/2843||', 'T|stop_gained&splice_region_variant|HIGH|APC|ENSG00000134982|transcript|ENST0000050…
chr5	112766482	G	C	{'AC': [2], 'AF': [1.0], 'AN': 2, 'DP': 810, 'ExcessHet': 0.0, 'FS': 0.0, 'MLEAC': [2], 'MLEAF': [1.0], 'MQ': 60.0, 'QD': 27.2, 'SOR': 4.725, 'ANN': ['C|downstream_gene_variant|MODIFIER|APC|ENSG00000134982|transcript|ENST00000505350.1|nonsense_mediated_decay||n.*298G>C|||||99|', 'C|intron_variant|MODIFIER|APC|ENSG00000134982|transcript|ENST00000508624.5|nonsense_mediated_decay|3/16|n.220+72G>C|||…
chr5	112838349	A	T	{'AC': [2], 'AF': [1.0], 'AN': 2, 'DP': 841, 'ExcessHet': 0.0, 'FS': 0.0, 'MLEAC': [2], 'MLEAF': [1.0], 'MQ': 60.0, 'QD': 33.14, 'SOR': 0.696, 'ANN': ['T|stop_gained|HIGH|APC|ENSG00000134982|transcript|ENST00000508376.6|protein_coding|17/17|c.2755A>T|p.Arg919*|2912/10619|2755/8532|919/2843||', 'T|stop_gained|HIGH|APC|ENSG00000134982|transcript|ENST00000507379.5|protein_coding|14/14|c.2701A>T|p.Ar…
chr5	112775739	T	G	{'AC': [2], 'AF': [1.0], 'AN': 2, 'DP': 878, 'ExcessHet': 0.0, 'FS': 0.0, 'MLEAC': [2], 'MLEAF': [1.0], 'MQ': 60.0, 'QD': 32.16, 'SOR': 0.903, 'ANN': ['G|splice_donor_variant&intron_variant|HIGH|APC|ENSG00000134982|transcript|ENST00000508624.5|nonsense_mediated_decay|5/16|n.531+2T>G||||||', 'G|splice_donor_variant&intron_variant|HIGH|APC|ENSG00000134982|transcript|ENST00000508376.6|protein_coding…
chr5	112828971	A	C	{'AC': [2], 'AF': [1.0], 'AN': 2, 'DP': 932, 'ExcessHet': 0.0, 'FS': 0.0, 'MLEAC': [2], 'MLEAF': [1.0], 'MQ': 60.0, 'QD': 25.74, 'SOR': 0.751, 'ANN': ['C|missense_variant&splice_region_variant|MODERATE|APC|ENSG00000134982|transcript|ENST00000508376.6|protein_coding|15/17|c.1742A>C|p.Lys581Thr|1899/10619|1742/8532|581/2843||', 'C|missense_variant&splice_region_variant|MODERATE|APC|ENSG00000134982|…
chr5	112841258	G	T	{'AC': [2], 'AF': [1.0], 'AN': 2, 'DP': 874, 'ExcessHet': 0.0, 'FS': 0.0, 'MLEAC': [2], 'MLEAF': [1.0], 'MQ': 60.0, 'QD': 30.55, 'SOR': 1.006, 'ANN': ['T|missense_variant|MODERATE|APC|ENSG00000134982|transcript|ENST00000508376.6|protein_coding|17/17|c.5664G>T|p.Lys1888Asn|5821/10619|5664/8532|1888/2843||', 'T|missense_variant|MODERATE|APC|ENSG00000134982|transcript|ENST00000257430.9|protein_codin…
chr5	112842686	G	A	{'AC': [2], 'AF': [1.0], 'AN': 2, 'DP': 901, 'ExcessHet': 0.0, 'FS': 0.0, 'MLEAC': [2], 'MLEAF': [1.0], 'MQ': 60.0, 'QD': 31.15, 'SOR': 0.827, 'ANN': ['A|missense_variant|MODERATE|APC|ENSG00000134982|transcript|ENST00000508376.6|protein_coding|17/17|c.7092G>A|p.Met2364Ile|7249/10619|7092/8532|2364/2843||', 'A|missense_variant|MODERATE|APC|ENSG00000134982|transcript|ENST00000257430.9|protein_codin…
chr5	112844051	A	G	{'AC': [2], 'AF': [1.0], 'AN': 2, 'DP': 939, 'ExcessHet': 0.0, 'FS': 0.0, 'MLEAC': [2], 'MLEAF': [1.0], 'MQ': 60.0, 'QD': 31.91, 'SOR': 0.808, 'ANN': ['G|synonymous_variant|LOW|APC|ENSG00000134982|transcript|ENST00000508376.6|protein_coding|17/17|c.8457A>G|p.Lys2819Lys|8614/10619|8457/8532|2819/2843||', 'G|synonymous_variant|LOW|APC|ENSG00000134982|transcript|ENST00000257430.9|protein_coding|16/1…
chr5	112842508	G	C	{'AC': [2], 'AF': [1.0], 'AN': 2, 'DP': 917, 'ExcessHet': 0.0, 'FS': 0.0, 'MLEAC': [2], 'MLEAF': [1.0], 'MQ': 60.0, 'QD': 30.33, 'SOR': 0.758, 'ANN': ['C|missense_variant|MODERATE|APC|ENSG00000134982|transcript|ENST00000508376.6|protein_coding|17/17|c.6914G>C|p.Arg2305Thr|7071/10619|6914/8532|2305/2843||', 'C|missense_variant|MODERATE|APC|ENSG00000134982|transcript|ENST00000257430.9|protein_codin…
chr5	112775727	T	A	{'AC': [2], 'AF': [1.0], 'AN': 2, 'DP': 866, 'ExcessHet': 0.0, 'FS': 0.0, 'MLEAC': [2], 'MLEAF': [1.0], 'MQ': 60.0, 'QD': 30.43, 'SOR': 1.227, 'ANN': ['A|stop_gained|HIGH|APC|ENSG00000134982|transcript|ENST00000508376.6|protein_coding|6/17|c.521T>A|p.Leu174*|678/10619|521/8532|174/2843||', 'A|stop_gained|HIGH|APC|ENSG00000134982|transcript|ENST00000507379.5|protein_coding|4/14|c.551T>A|p.Leu184*|…
chr5	112839880	A	G	{'AC': [2], 'AF': [1.0], 'AN': 2, 'DP': 913, 'ExcessHet': 0.0, 'FS': 0.0, 'MLEAC': [2], 'MLEAF': [1.0], 'MQ': 60.0, 'QD': 30.43, 'SOR': 1.191, 'ANN': ['G|missense_variant|MODERATE|APC|ENSG00000134982|transcript|ENST00000508376.6|protein_coding|17/17|c.4286A>G|p.Gln1429Arg|4443/10619|4286/8532|1429/2843||', 'G|missense_variant|MODERATE|APC|ENSG00000134982|transcript|ENST00000257430.9|protein_codin…
chr5	112837951	G	A	{'AC': [2], 'AF': [1.0], 'AN': 2, 'DP': 879, 'ExcessHet': 0.0, 'FS': 0.0, 'MLEAC': [2], 'MLEAF': [1.0], 'MQ': 60.0, 'QD': 32.96, 'SOR': 1.019, 'ANN': ['A|missense_variant|MODERATE|APC|ENSG00000134982|transcript|ENST00000508376.6|protein_coding|17/17|c.2357G>A|p.Arg786His|2514/10619|2357/8532|786/2843||', 'A|missense_variant|MODERATE|APC|ENSG00000134982|transcript|ENST00000507379.5|protein_coding|…
chr5	112837805	C	G	{'AC': [2], 'AF': [1.0], 'AN': 2, 'DP': 890, 'ExcessHet': 0.0, 'FS': 0.0, 'MLEAC': [2], 'MLEAF': [1.0], 'MQ': 60.0, 'QD': 29.53, 'SOR': 0.898, 'ANN': ['G|stop_gained|HIGH|APC|ENSG00000134982|transcript|ENST00000508376.6|protein_coding|17/17|c.2211C>G|p.Tyr737*|2368/10619|2211/8532|737/2843||', 'G|stop_gained|HIGH|APC|ENSG00000134982|transcript|ENST00000507379.5|protein_coding|14/14|c.2157C>G|p.Ty…
chr5	112840503	G	T	{'AC': [2], 'AF': [1.0], 'AN': 2, 'DP': 852, 'ExcessHet': 0.0, 'FS': 0.0, 'MLEAC': [2], 'MLEAF': [1.0], 'MQ': 60.0, 'QD': 32.75, 'SOR': 1.103, 'ANN': ['T|missense_variant|MODERATE|APC|ENSG00000134982|transcript|ENST00000508376.6|protein_coding|17/17|c.4909G>T|p.Asp1637Tyr|5066/10619|4909/8532|1637/2843||', 'T|missense_variant|MODERATE|APC|ENSG00000134982|transcript|ENST00000257430.9|protein_codin…
chr7	140834662	A	C	{'AC': [2], 'AF': [1.0], 'AN': 2, 'DP': 984, 'ExcessHet': 0.0, 'FS': 0.0, 'MLEAC': [2], 'MLEAF': [1.0], 'MQ': 60.0, 'QD': 31.15, 'SOR': 1.2, 'ANN': ['C|missense_variant|MODERATE|BRAF|ENSG00000157764|transcript|ENST00000288602.11|protein_coding|3/19|c.451T>G|p.Ser151Ala|480/2561|451/2421|151/806||', 'C|missense_variant|MODERATE|BRAF|ENSG00000157764|transcript|ENST00000469930.2|protein_coding|3/3|c…
chr7	140776982	G	A	{'AC': [2], 'AF': [1.0], 'AN': 2, 'DP': 1026, 'ExcessHet': 0.0, 'FS': 0.0, 'MLEAC': [2], 'MLEAF': [1.0], 'MQ': 60.0, 'QD': 27.56, 'SOR': 0.866, 'ANN': ['A|missense_variant|MODERATE|BRAF|ENSG00000157764|transcript|ENST00000288602.11|protein_coding|14/19|c.1744C>T|p.His582Tyr|1773/2561|1744/2421|582/806||', 'A|missense_variant|MODERATE|BRAF|ENSG00000157764|transcript|ENST00000496384.7|protein_codin…
chr7	140834796	C	A	{'AC': [2], 'AF': [1.0], 'AN': 2, 'DP': 969, 'ExcessHet': 0.0, 'FS': 0.0, 'MLEAC': [2], 'MLEAF': [1.0], 'MQ': 59.92, 'QD': 33.7, 'SOR': 0.952, 'ANN': ['A|missense_variant|MODERATE|BRAF|ENSG00000157764|transcript|ENST00000288602.11|protein_coding|3/19|c.317G>T|p.Gly106Val|346/2561|317/2421|106/806||', 'A|missense_variant|MODERATE|BRAF|ENSG00000157764|transcript|ENST00000469930.2|protein_coding|3/3…
chr7	140834803	C	T	{'AC': [2], 'AF': [1.0], 'AN': 2, 'DP': 995, 'ExcessHet': 0.0, 'FS': 0.0, 'MLEAC': [2], 'MLEAF': [1.0], 'MQ': 59.92, 'QD': 25.94, 'SOR': 0.902, 'ANN': ['T|missense_variant|MODERATE|BRAF|ENSG00000157764|transcript|ENST00000288602.11|protein_coding|3/19|c.310G>A|p.Gly104Arg|339/2561|310/2421|104/806||', 'T|missense_variant|MODERATE|BRAF|ENSG00000157764|transcript|ENST00000469930.2|protein_coding|3/…
chr7	140794382	G	T	{'AC': [2], 'AF': [1.0], 'AN': 2, 'DP': 949, 'ExcessHet': 0.0, 'FS': 0.0, 'MLEAC': [2], 'MLEAF': [1.0], 'MQ': 60.0, 'QD': 29.24, 'SOR': 0.929, 'ANN': ['T|missense_variant|MODERATE|BRAF|ENSG00000157764|transcript|ENST00000288602.11|protein_coding|8/19|c.1066C>A|p.Gln356Lys|1095/2561|1066/2421|356/806||', 'T|missense_variant|MODERATE|BRAF|ENSG00000157764|transcript|ENST00000496384.7|protein_coding|…
chr7	140781597	C	A	{'AC': [2], 'AF': [1.0], 'AN': 2, 'DP': 937, 'ExcessHet': 0.0, 'FS': 0.0, 'MLEAC': [2], 'MLEAF': [1.0], 'MQ': 58.64, 'QD': 29.81, 'SOR': 1.419, 'ANN': ['A|missense_variant|MODERATE|BRAF|ENSG00000157764|transcript|ENST00000288602.11|protein_coding|12/19|c.1531G>T|p.Val511Phe|1560/2561|1531/2421|511/806||', 'A|missense_variant|MODERATE|BRAF|ENSG00000157764|transcript|ENST00000496384.7|protein_codin…
chr7	140834759	A	G	{'AC': [2], 'AF': [1.0], 'AN': 2, 'DP': 1067, 'ExcessHet': 0.0, 'FS': 0.0, 'MLEAC': [2], 'MLEAF': [1.0], 'MQ': 59.95, 'QD': 25.83, 'SOR': 0.932, 'ANN': ['G|synonymous_variant|LOW|BRAF|ENSG00000157764|transcript|ENST00000288602.11|protein_coding|3/19|c.354T>C|p.Asp118Asp|383/2561|354/2421|118/806||', 'G|synonymous_variant|LOW|BRAF|ENSG00000157764|transcript|ENST00000469930.2|protein_coding|3/3|c.3…
chr7	140739848	G	A	{'AC': [2], 'AF': [1.0], 'AN': 2, 'DP': 901, 'ExcessHet': 0.0, 'FS': 0.0, 'MLEAC': [2], 'MLEAF': [1.0], 'MQ': 56.25, 'QD': 31.03, 'SOR': 1.124, 'ANN': ['A|synonymous_variant|LOW|BRAF|ENSG00000157764|transcript|ENST00000288602.11|protein_coding|18/19|c.2211C>T|p.Leu737Leu|2240/2561|2211/2421|737/806||', 'A|synonymous_variant|LOW|BRAF|ENSG00000157764|transcript|ENST00000496384.7|protein_coding|17/1…
chr7	140794397	C	T	{'AC': [2], 'AF': [1.0], 'AN': 2, 'DP': 971, 'ExcessHet': 0.0, 'FS': 0.0, 'MLEAC': [2], 'MLEAF': [1.0], 'MQ': 60.0, 'QD': 29.49, 'SOR': 0.785, 'ANN': ['T|missense_variant|MODERATE|BRAF|ENSG00000157764|transcript|ENST00000288602.11|protein_coding|8/19|c.1051G>A|p.Glu351Lys|1080/2561|1051/2421|351/806||', 'T|missense_variant|MODERATE|BRAF|ENSG00000157764|transcript|ENST00000496384.7|protein_coding|…
chr7	140776943	C	A	{'AC': [2], 'AF': [1.0], 'AN': 2, 'DP': 869, 'ExcessHet': 0.0, 'FS': 0.0, 'MLEAC': [2], 'MLEAF': [1.0], 'MQ': 60.0, 'QD': 32.08, 'SOR': 1.085, 'ANN': ['A|missense_variant|MODERATE|BRAF|ENSG00000157764|transcript|ENST00000288602.11|protein_coding|14/19|c.1783G>T|p.Asp595Tyr|1812/2561|1783/2421|595/806||', 'A|missense_variant|MODERATE|BRAF|ENSG00000157764|transcript|ENST00000496384.7|protein_coding…
chr7	140834798	G	C	{'AC': [2], 'AF': [1.0], 'AN': 2, 'DP': 953, 'ExcessHet': 0.0, 'FS': 0.0, 'MLEAC': [2], 'MLEAF': [1.0], 'MQ': 59.92, 'QD': 32.38, 'SOR': 0.952, 'ANN': ['C|missense_variant|MODERATE|BRAF|ENSG00000157764|transcript|ENST00000288602.11|protein_coding|3/19|c.315C>G|p.Asn105Lys|344/2561|315/2421|105/806||', 'C|missense_variant|MODERATE|BRAF|ENSG00000157764|transcript|ENST00000469930.2|protein_coding|3/…
chr7	140781695	T	A	{'AC': [2], 'AF': [1.0], 'AN': 2, 'DP': 963, 'ExcessHet': 0.0, 'FS': 0.0, 'MLEAC': [2], 'MLEAF': [1.0], 'MQ': 60.0, 'QD': 31.38, 'SOR': 1.538, 'ANN': ['A|splice_acceptor_variant&intron_variant|HIGH|BRAF|ENSG00000157764|transcript|ENST00000288602.11|protein_coding|11/18|c.1435-2A>T||||||', 'A|splice_acceptor_variant&intron_variant|HIGH|BRAF|ENSG00000157764|transcript|ENST00000496384.7|protein_codi…
chr7	140834766	G	A	{'AC': [2], 'AF': [1.0], 'AN': 2, 'DP': 1048, 'ExcessHet': 0.0, 'FS': 0.0, 'MLEAC': [2], 'MLEAF': [1.0], 'MQ': 59.93, 'QD': 34.18, 'SOR': 0.96, 'ANN': ['A|missense_variant|MODERATE|BRAF|ENSG00000157764|transcript|ENST00000288602.11|protein_coding|3/19|c.347C>T|p.Ser116Leu|376/2561|347/2421|116/806||', 'A|missense_variant|MODERATE|BRAF|ENSG00000157764|transcript|ENST00000469930.2|protein_coding|3/…
chr7	140777080	C	A	{'AC': [2], 'AF': [1.0], 'AN': 2, 'DP': 854, 'ExcessHet': 0.0, 'FS': 0.0, 'MLEAC': [2], 'MLEAF': [1.0], 'MQ': 60.0, 'QD': 34.3, 'SOR': 1.266, 'ANN': ['A|missense_variant|MODERATE|BRAF|ENSG00000157764|transcript|ENST00000288602.11|protein_coding|14/19|c.1646G>T|p.Arg549Leu|1675/2561|1646/2421|549/806||', 'A|missense_variant|MODERATE|BRAF|ENSG00000157764|transcript|ENST00000496384.7|protein_coding|…
chr7	140754261	G	T	{'AC': [2], 'AF': [1.0], 'AN': 2, 'DP': 857, 'ExcessHet': 0.0, 'FS': 0.0, 'MLEAC': [2], 'MLEAF': [1.0], 'MQ': 60.0, 'QD': 32.13, 'SOR': 0.708, 'ANN': ['T|intron_variant|MODIFIER|BRAF|ENSG00000157764|transcript|ENST00000288602.11|protein_coding|14/18|c.1815-28C>A||||||', 'T|intron_variant|MODIFIER|BRAF|ENSG00000157764|transcript|ENST00000496384.7|protein_coding|13/18|c.1695-28C>A||||||', 'T|intron…
chr7	140781623	C	G	{'AC': [2], 'AF': [1.0], 'AN': 2, 'DP': 1014, 'ExcessHet': 0.0, 'FS': 0.0, 'MLEAC': [2], 'MLEAF': [1.0], 'MQ': 58.74, 'QD': 31.18, 'SOR': 1.342, 'ANN': ['G|missense_variant|MODERATE|BRAF|ENSG00000157764|transcript|ENST00000288602.11|protein_coding|12/19|c.1505G>C|p.Arg502Thr|1534/2561|1505/2421|502/806||', 'G|missense_variant|MODERATE|BRAF|ENSG00000157764|transcript|ENST00000496384.7|protein_codi…
chr7	140778047	C	A	{'AC': [2], 'AF': [1.0], 'AN': 2, 'DP': 949, 'ExcessHet': 0.0, 'FS': 0.0, 'MLEAC': [2], 'MLEAF': [1.0], 'MQ': 60.0, 'QD': 28.78, 'SOR': 1.02, 'ANN': ['A|synonymous_variant|LOW|BRAF|ENSG00000157764|transcript|ENST00000288602.11|protein_coding|13/19|c.1581G>T|p.Val527Val|1610/2561|1581/2421|527/806||', 'A|synonymous_variant|LOW|BRAF|ENSG00000157764|transcript|ENST00000496384.7|protein_coding|12/19|…
chr7	140781642	G	T	{'AC': [2], 'AF': [1.0], 'AN': 2, 'DP': 1055, 'ExcessHet': 0.0, 'FS': 0.0, 'MLEAC': [2], 'MLEAF': [1.0], 'MQ': 58.79, 'QD': 27.93, 'SOR': 1.195, 'ANN': ['T|missense_variant|MODERATE|BRAF|ENSG00000157764|transcript|ENST00000288602.11|protein_coding|12/19|c.1486C>A|p.Gln496Lys|1515/2561|1486/2421|496/806||', 'T|missense_variant|MODERATE|BRAF|ENSG00000157764|transcript|ENST00000496384.7|protein_codi…
chr7	140776924	G	A	{'AC': [2], 'AF': [1.0], 'AN': 2, 'DP': 850, 'ExcessHet': 0.0, 'FS': 0.0, 'MLEAC': [2], 'MLEAF': [1.0], 'MQ': 60.0, 'QD': 27.91, 'SOR': 1.205, 'ANN': ['A|missense_variant|MODERATE|BRAF|ENSG00000157764|transcript|ENST00000288602.11|protein_coding|14/19|c.1802C>T|p.Ala601Val|1831/2561|1802/2421|601/806||', 'A|missense_variant|MODERATE|BRAF|ENSG00000157764|transcript|ENST00000496384.7|protein_coding…
chr7	140781617	C	T	{'AC': [2], 'AF': [1.0], 'AN': 2, 'DP': 998, 'ExcessHet': 0.0, 'FS': 0.0, 'MLEAC': [2], 'MLEAF': [1.0], 'MQ': 58.72, 'QD': 27.95, 'SOR': 1.5, 'ANN': ['T|missense_variant|MODERATE|BRAF|ENSG00000157764|transcript|ENST00000288602.11|protein_coding|12/19|c.1511G>A|p.Gly504Glu|1540/2561|1511/2421|504/806||', 'T|missense_variant|MODERATE|BRAF|ENSG00000157764|transcript|ENST00000496384.7|protein_coding|…
chr17	43091656	G	A	{'AC': [2], 'AF': [1.0], 'AN': 2, 'DP': 975, 'ExcessHet': 0.0, 'FS': 0.0, 'MLEAC': [2], 'MLEAF': [1.0], 'MQ': 60.0, 'QD': 32.33, 'SOR': 1.035, 'ANN': ['A|missense_variant|MODERATE|BRCA1|ENSG00000012048|transcript|ENST00000471181.7|protein_coding|10/24|c.3875C>T|p.Ser1292Phe|4107/7270|3875/5655|1292/1884||', 'A|missense_variant|MODERATE|BRCA1|ENSG00000012048|transcript|ENST00000357654.9|protein_co…
chr17	43094297	C	T	{'AC': [2], 'AF': [1.0], 'AN': 2, 'DP': 1099, 'ExcessHet': 0.0, 'FS': 0.0, 'MLEAC': [2], 'MLEAF': [1.0], 'MQ': 60.0, 'QD': 30.97, 'SOR': 0.72, 'ANN': ['T|missense_variant|MODERATE|BRCA1|ENSG00000012048|transcript|ENST00000471181.7|protein_coding|10/24|c.1234G>A|p.Val412Ile|1466/7270|1234/5655|412/1884||', 'T|missense_variant|MODERATE|BRCA1|ENSG00000012048|transcript|ENST00000357654.9|protein_codi…
chr17	43092500	C	T	{'AC': [2], 'AF': [1.0], 'AN': 2, 'DP': 860, 'ExcessHet': 0.0, 'FS': 0.0, 'MLEAC': [2], 'MLEAF': [1.0], 'MQ': 60.0, 'QD': 27.3, 'SOR': 0.749, 'ANN': ['T|missense_variant|MODERATE|BRCA1|ENSG00000012048|transcript|ENST00000471181.7|protein_coding|10/24|c.3031G>A|p.Glu1011Lys|3263/7270|3031/5655|1011/1884||', 'T|missense_variant|MODERATE|BRCA1|ENSG00000012048|transcript|ENST00000357654.9|protein_cod…
chr17	43071123	G	C	{'AC': [2], 'AF': [1.0], 'AN': 2, 'DP': 847, 'ExcessHet': 0.0, 'FS': 0.0, 'MLEAC': [2], 'MLEAF': [1.0], 'MQ': 60.0, 'QD': 32.27, 'SOR': 1.059, 'ANN': ['C|synonymous_variant|LOW|BRCA1|ENSG00000012048|transcript|ENST00000471181.7|protein_coding|16/24|c.4854C>G|p.Thr1618Thr|5086/7270|4854/5655|1618/1884||', 'C|synonymous_variant|LOW|BRCA1|ENSG00000012048|transcript|ENST00000357654.9|protein_coding|1…
chr17	43094164	A	G	{'AC': [2], 'AF': [1.0], 'AN': 2, 'DP': 863, 'ExcessHet': 0.0, 'FS': 0.0, 'MLEAC': [2], 'MLEAF': [1.0], 'MQ': 60.0, 'QD': 31.75, 'SOR': 0.813, 'ANN': ['G|missense_variant|MODERATE|BRCA1|ENSG00000012048|transcript|ENST00000471181.7|protein_coding|10/24|c.1367T>C|p.Ile456Thr|1599/7270|1367/5655|456/1884||', 'G|missense_variant|MODERATE|BRCA1|ENSG00000012048|transcript|ENST00000357654.9|protein_codi…
chr17	43093589	C	T	{'AC': [2], 'AF': [1.0], 'AN': 2, 'DP': 1083, 'ExcessHet': 0.0, 'FS': 0.0, 'MLEAC': [2], 'MLEAF': [1.0], 'MQ': 60.0, 'QD': 29.17, 'SOR': 0.96, 'ANN': ['T|missense_variant|MODERATE|BRCA1|ENSG00000012048|transcript|ENST00000471181.7|protein_coding|10/24|c.1942G>A|p.Glu648Lys|2174/7270|1942/5655|648/1884||', 'T|missense_variant|MODERATE|BRCA1|ENSG00000012048|transcript|ENST00000357654.9|protein_codi…
chr17	43074529	G	A	{'AC': [2], 'AF': [1.0], 'AN': 2, 'DP': 826, 'ExcessHet': 0.0, 'FS': 0.0, 'MLEAC': [2], 'MLEAF': [1.0], 'MQ': 60.0, 'QD': 32.7, 'SOR': 2.094, 'ANN': ['A|splice_region_variant&intron_variant|LOW|BRCA1|ENSG00000012048|transcript|ENST00000471181.7|protein_coding|14/23|c.4548-8C>T||||||', 'A|splice_region_variant&intron_variant|LOW|BRCA1|ENSG00000012048|transcript|ENST00000357654.9|protein_coding|13/…
chr17	43090969	G	A	{'AC': [2], 'AF': [1.0], 'AN': 2, 'DP': 1093, 'ExcessHet': 0.0, 'FS': 0.0, 'MLEAC': [2], 'MLEAF': [1.0], 'MQ': 60.0, 'QD': 30.46, 'SOR': 0.844, 'ANN': ['A|missense_variant|MODERATE|BRCA1|ENSG00000012048|transcript|ENST00000471181.7|protein_coding|11/24|c.4160C>T|p.Ser1387Phe|4392/7270|4160/5655|1387/1884||', 'A|missense_variant|MODERATE|BRCA1|ENSG00000012048|transcript|ENST00000357654.9|protein_c…
chr17	43094441	G	C	{'AC': [2], 'AF': [1.0], 'AN': 2, 'DP': 1042, 'ExcessHet': 0.0, 'FS': 0.0, 'MLEAC': [2], 'MLEAF': [1.0], 'MQ': 60.0, 'QD': 32.1, 'SOR': 1.067, 'ANN': ['C|missense_variant|MODERATE|BRCA1|ENSG00000012048|transcript|ENST00000471181.7|protein_coding|10/24|c.1090C>G|p.Pro364Ala|1322/7270|1090/5655|364/1884||', 'C|missense_variant|MODERATE|BRCA1|ENSG00000012048|transcript|ENST00000357654.9|protein_codi…
chr17	43093402	G	A	{'AC': [2], 'AF': [1.0], 'AN': 2, 'DP': 995, 'ExcessHet': 0.0, 'FS': 0.0, 'MLEAC': [2], 'MLEAF': [1.0], 'MQ': 60.0, 'QD': 35.01, 'SOR': 0.712, 'ANN': ['A|missense_variant|MODERATE|BRCA1|ENSG00000012048|transcript|ENST00000471181.7|protein_coding|10/24|c.2129C>T|p.Thr710Ile|2361/7270|2129/5655|710/1884||', 'A|missense_variant|MODERATE|BRCA1|ENSG00000012048|transcript|ENST00000357654.9|protein_codi…
chr17	43063335	C	G	{'AC': [2], 'AF': [1.0], 'AN': 2, 'DP': 853, 'ExcessHet': 0.0, 'FS': 0.0, 'MLEAC': [2], 'MLEAF': [1.0], 'MQ': 60.0, 'QD': 33.21, 'SOR': 1.111, 'ANN': ['G|missense_variant&splice_region_variant|MODERATE|BRCA1|ENSG00000012048|transcript|ENST00000471181.7|protein_coding|19/24|c.5254G>C|p.Glu1752Gln|5486/7270|5254/5655|1752/1884||', 'G|missense_variant&splice_region_variant|MODERATE|BRCA1|ENSG0000001…
chr17	43090995	G	A	{'AC': [2], 'AF': [1.0], 'AN': 2, 'DP': 1116, 'ExcessHet': 0.0, 'FS': 0.0, 'MLEAC': [2], 'MLEAF': [1.0], 'MQ': 60.0, 'QD': 29.05, 'SOR': 0.958, 'ANN': ['A|synonymous_variant|LOW|BRCA1|ENSG00000012048|transcript|ENST00000471181.7|protein_coding|11/24|c.4134C>T|p.Val1378Val|4366/7270|4134/5655|1378/1884||', 'A|synonymous_variant|LOW|BRCA1|ENSG00000012048|transcript|ENST00000357654.9|protein_coding|…
chr17	43093333	T	G	{'AC': [2], 'AF': [1.0], 'AN': 2, 'DP': 1064, 'ExcessHet': 0.0, 'FS': 0.0, 'MLEAC': [2], 'MLEAF': [1.0], 'MQ': 60.0, 'QD': 25.63, 'SOR': 0.885, 'ANN': ['G|missense_variant|MODERATE|BRCA1|ENSG00000012048|transcript|ENST00000471181.7|protein_coding|10/24|c.2198A>C|p.Glu733Ala|2430/7270|2198/5655|733/1884||', 'G|missense_variant|MODERATE|BRCA1|ENSG00000012048|transcript|ENST00000357654.9|protein_cod…
chr17	43094409	T	C	{'AC': [2], 'AF': [1.0], 'AN': 2, 'DP': 886, 'ExcessHet': 0.0, 'FS': 0.0, 'MLEAC': [2], 'MLEAF': [1.0], 'MQ': 60.0, 'QD': 32.76, 'SOR': 0.79, 'ANN': ['C|synonymous_variant|LOW|BRCA1|ENSG00000012048|transcript|ENST00000471181.7|protein_coding|10/24|c.1122A>G|p.Thr374Thr|1354/7270|1122/5655|374/1884||', 'C|synonymous_variant|LOW|BRCA1|ENSG00000012048|transcript|ENST00000357654.9|protein_coding|10/2…
chr17	43104872	C	T	{'AC': [2], 'AF': [1.0], 'AN': 2, 'DP': 914, 'ExcessHet': 0.0, 'FS': 0.0, 'MLEAC': [2], 'MLEAF': [1.0], 'MQ': 60.0, 'QD': 31.76, 'SOR': 1.312, 'ANN': ['T|synonymous_variant|LOW|BRCA1|ENSG00000012048|transcript|ENST00000471181.7|protein_coding|5/24|c.297G>A|p.Leu99Leu|529/7270|297/5655|99/1884||', 'T|synonymous_variant|LOW|BRCA1|ENSG00000012048|transcript|ENST00000357654.9|protein_coding|5/23|c.29…
chr17	43099774	C	T	{'AC': [2], 'AF': [1.0], 'AN': 2, 'DP': 881, 'ExcessHet': 0.0, 'FS': 0.0, 'MLEAC': [2], 'MLEAF': [1.0], 'MQ': 60.0, 'QD': 32.19, 'SOR': 1.025, 'ANN': ['T|splice_donor_variant&intron_variant|HIGH|BRCA1|ENSG00000012048|transcript|ENST00000471181.7|protein_coding|7/23|c.547+1G>A||||||', 'T|splice_donor_variant&intron_variant|HIGH|BRCA1|ENSG00000012048|transcript|ENST00000357654.9|protein_coding|7/22…
chr17	43092279	A	T	{'AC': [2], 'AF': [1.0], 'AN': 2, 'DP': 943, 'ExcessHet': 0.0, 'FS': 0.0, 'MLEAC': [2], 'MLEAF': [1.0], 'MQ': 60.0, 'QD': 31.5, 'SOR': 0.716, 'ANN': ['T|synonymous_variant|LOW|BRCA1|ENSG00000012048|transcript|ENST00000471181.7|protein_coding|10/24|c.3252T>A|p.Leu1084Leu|3484/7270|3252/5655|1084/1884||', 'T|synonymous_variant|LOW|BRCA1|ENSG00000012048|transcript|ENST00000357654.9|protein_coding|10…
chr17	43094572	C	G	{'AC': [2], 'AF': [1.0], 'AN': 2, 'DP': 914, 'ExcessHet': 0.0, 'FS': 0.0, 'MLEAC': [2], 'MLEAF': [1.0], 'MQ': 60.0, 'QD': 32.55, 'SOR': 1.053, 'ANN': ['G|missense_variant|MODERATE|BRCA1|ENSG00000012048|transcript|ENST00000471181.7|protein_coding|10/24|c.959G>C|p.Arg320Thr|1191/7270|959/5655|320/1884||', 'G|missense_variant|MODERATE|BRCA1|ENSG00000012048|transcript|ENST00000357654.9|protein_coding…
chr17	43094014	C	T	{'AC': [2], 'AF': [1.0], 'AN': 2, 'DP': 989, 'ExcessHet': 0.0, 'FS': 0.0, 'MLEAC': [2], 'MLEAF': [1.0], 'MQ': 60.0, 'QD': 32.46, 'SOR': 1.18, 'ANN': ['T|missense_variant|MODERATE|BRCA1|ENSG00000012048|transcript|ENST00000471181.7|protein_coding|10/24|c.1517G>A|p.Arg506Lys|1749/7270|1517/5655|506/1884||', 'T|missense_variant|MODERATE|BRCA1|ENSG00000012048|transcript|ENST00000357654.9|protein_codin…
chr17	43092863	C	T	{'AC': [2], 'AF': [1.0], 'AN': 2, 'DP': 845, 'ExcessHet': 0.0, 'FS': 0.0, 'MLEAC': [2], 'MLEAF': [1.0], 'MQ': 60.0, 'QD': 32.24, 'SOR': 1.128, 'ANN': ['T|missense_variant|MODERATE|BRCA1|ENSG00000012048|transcript|ENST00000471181.7|protein_coding|10/24|c.2668G>A|p.Gly890Arg|2900/7270|2668/5655|890/1884||', 'T|missense_variant|MODERATE|BRCA1|ENSG00000012048|transcript|ENST00000357654.9|protein_codi…
chr13	32363466	G	C	{'AC': [2], 'AF': [1.0], 'AN': 2, 'DP': 1040, 'ExcessHet': 0.0, 'FS': 0.0, 'MLEAC': [2], 'MLEAF': [1.0], 'MQ': 60.0, 'QD': 31.03, 'SOR': 0.915, 'ANN': ['C|missense_variant|MODERATE|BRCA2|ENSG00000139618|transcript|ENST00000544455.5|protein_coding|18/28|c.8264G>C|p.Gly2755Ala|8491/10984|8264/10257|2755/3418||', 'C|missense_variant|MODERATE|BRCA2|ENSG00000139618|transcript|ENST00000380152.7|protein…
chr13	32394838	C	G	{'AC': [2], 'AF': [1.0], 'AN': 2, 'DP': 905, 'ExcessHet': 0.0, 'FS': 0.0, 'MLEAC': [2], 'MLEAF': [1.0], 'MQ': 60.0, 'QD': 32.35, 'SOR': 0.883, 'ANN': ['G|missense_variant|MODERATE|BRCA2|ENSG00000139618|transcript|ENST00000544455.5|protein_coding|25/28|c.9406C>G|p.Leu3136Val|9633/10984|9406/10257|3136/3418||', 'G|missense_variant|MODERATE|BRCA2|ENSG00000139618|transcript|ENST00000380152.7|protein_…
chr13	32338907	G	T	{'AC': [2], 'AF': [1.0], 'AN': 2, 'DP': 818, 'ExcessHet': 0.0, 'FS': 0.0, 'MLEAC': [2], 'MLEAF': [1.0], 'MQ': 60.0, 'QD': 30.69, 'SOR': 0.839, 'ANN': ['T|stop_gained|HIGH|BRCA2|ENSG00000139618|transcript|ENST00000544455.5|protein_coding|11/28|c.4552G>T|p.Glu1518*|4779/10984|4552/10257|1518/3418||', 'T|stop_gained|HIGH|BRCA2|ENSG00000139618|transcript|ENST00000380152.7|protein_coding|11/27|c.4552G…
chr13	32354985	T	G	{'AC': [2], 'AF': [1.0], 'AN': 2, 'DP': 945, 'ExcessHet': 0.0, 'FS': 0.0, 'MLEAC': [2], 'MLEAF': [1.0], 'MQ': 60.0, 'QD': 31.69, 'SOR': 1.246, 'ANN': ['G|missense_variant|MODERATE|BRCA2|ENSG00000139618|transcript|ENST00000544455.5|protein_coding|14/28|c.7132T>G|p.Ser2378Ala|7359/10984|7132/10257|2378/3418||', 'G|missense_variant|MODERATE|BRCA2|ENSG00000139618|transcript|ENST00000380152.7|protein_…
chr13	32357816	T	C	{'AC': [2], 'AF': [1.0], 'AN': 2, 'DP': 904, 'ExcessHet': 0.0, 'FS': 0.0, 'MLEAC': [2], 'MLEAF': [1.0], 'MQ': 60.0, 'QD': 29.96, 'SOR': 1.035, 'ANN': ['C|synonymous_variant|LOW|BRCA2|ENSG00000139618|transcript|ENST00000544455.5|protein_coding|16/28|c.7692T>C|p.Thr2564Thr|7919/10984|7692/10257|2564/3418||', 'C|synonymous_variant|LOW|BRCA2|ENSG00000139618|transcript|ENST00000380152.7|protein_coding…
chr13	32363389	G	T	{'AC': [2], 'AF': [1.0], 'AN': 2, 'DP': 1016, 'ExcessHet': 0.0, 'FS': 0.0, 'MLEAC': [2], 'MLEAF': [1.0], 'MQ': 60.0, 'QD': 33.18, 'SOR': 0.783, 'ANN': ['T|missense_variant|MODERATE|BRCA2|ENSG00000139618|transcript|ENST00000544455.5|protein_coding|18/28|c.8187G>T|p.Lys2729Asn|8414/10984|8187/10257|2729/3418||', 'T|missense_variant|MODERATE|BRCA2|ENSG00000139618|transcript|ENST00000380152.7|protein…
chr13	32394895	T	A	{'AC': [2], 'AF': [1.0], 'AN': 2, 'DP': 981, 'ExcessHet': 0.0, 'FS': 0.0, 'MLEAC': [2], 'MLEAF': [1.0], 'MQ': 60.0, 'QD': 29.37, 'SOR': 0.83, 'ANN': ['A|missense_variant|MODERATE|BRCA2|ENSG00000139618|transcript|ENST00000544455.5|protein_coding|25/28|c.9463T>A|p.Phe3155Ile|9690/10984|9463/10257|3155/3418||', 'A|missense_variant|MODERATE|BRCA2|ENSG00000139618|transcript|ENST00000380152.7|protein_c…
chr13	32380050	C	T	{'AC': [2], 'AF': [1.0], 'AN': 2, 'DP': 971, 'ExcessHet': 0.0, 'FS': 0.0, 'MLEAC': [2], 'MLEAF': [1.0], 'MQ': 60.0, 'QD': 29.78, 'SOR': 0.737, 'ANN': ['T|missense_variant|MODERATE|BRCA2|ENSG00000139618|transcript|ENST00000544455.5|protein_coding|24/28|c.9161C>T|p.Pro3054Leu|9388/10984|9161/10257|3054/3418||', 'T|missense_variant|MODERATE|BRCA2|ENSG00000139618|transcript|ENST00000380152.7|protein_…
chr13	32330932	A	T	{'AC': [2], 'AF': [1.0], 'AN': 2, 'DP': 842, 'ExcessHet': 0.0, 'FS': 0.0, 'MLEAC': [2], 'MLEAF': [1.0], 'MQ': 60.0, 'QD': 24.87, 'SOR': 1.096, 'ANN': ['T|missense_variant|MODERATE|BRCA2|ENSG00000139618|transcript|ENST00000544455.5|protein_coding|9/28|c.695A>T|p.Tyr232Phe|922/10984|695/10257|232/3418||', 'T|missense_variant|MODERATE|BRCA2|ENSG00000139618|transcript|ENST00000530893.6|protein_coding…
chr13	32330943	C	T	{'AC': [2], 'AF': [1.0], 'AN': 2, 'DP': 866, 'ExcessHet': 0.0, 'FS': 0.0, 'MLEAC': [2], 'MLEAF': [1.0], 'MQ': 60.0, 'QD': 24.17, 'SOR': 1.046, 'ANN': ['T|missense_variant|MODERATE|BRCA2|ENSG00000139618|transcript|ENST00000544455.5|protein_coding|9/28|c.706C>T|p.His236Tyr|933/10984|706/10257|236/3418||', 'T|missense_variant|MODERATE|BRCA2|ENSG00000139618|transcript|ENST00000530893.6|protein_coding…
chr13	32356582	A	C	{'AC': [2], 'AF': [1.0], 'AN': 2, 'DP': 1009, 'ExcessHet': 0.0, 'FS': 0.0, 'MLEAC': [2], 'MLEAF': [1.0], 'MQ': 60.0, 'QD': 32.9, 'SOR': 1.055, 'ANN': ['C|missense_variant|MODERATE|BRCA2|ENSG00000139618|transcript|ENST00000544455.5|protein_coding|15/28|c.7590A>C|p.Gln2530His|7817/10984|7590/10257|2530/3418||', 'C|missense_variant|MODERATE|BRCA2|ENSG00000139618|transcript|ENST00000380152.7|protein_…
chr13	32362665	G	C	{'AC': [2], 'AF': [1.0], 'AN': 2, 'DP': 876, 'ExcessHet': 0.0, 'FS': 0.0, 'MLEAC': [2], 'MLEAF': [1.0], 'MQ': 60.0, 'QD': 26.0, 'SOR': 1.282, 'ANN': ['C|missense_variant|MODERATE|BRCA2|ENSG00000139618|transcript|ENST00000544455.5|protein_coding|17/28|c.7948G>C|p.Glu2650Gln|8175/10984|7948/10257|2650/3418||', 'C|missense_variant|MODERATE|BRCA2|ENSG00000139618|transcript|ENST00000380152.7|protein_c…
chr13	32339105	G	C	{'AC': [2], 'AF': [1.0], 'AN': 2, 'DP': 898, 'ExcessHet': 0.0, 'FS': 0.0, 'MLEAC': [2], 'MLEAF': [1.0], 'MQ': 60.0, 'QD': 29.3, 'SOR': 0.743, 'ANN': ['C|missense_variant|MODERATE|BRCA2|ENSG00000139618|transcript|ENST00000544455.5|protein_coding|11/28|c.4750G>C|p.Glu1584Gln|4977/10984|4750/10257|1584/3418||', 'C|missense_variant|MODERATE|BRCA2|ENSG00000139618|transcript|ENST00000380152.7|protein_c…
chr13	32332992	T	C	{'AC': [2], 'AF': [1.0], 'AN': 2, 'DP': 803, 'ExcessHet': 0.0, 'FS': 0.0, 'MLEAC': [2], 'MLEAF': [1.0], 'MQ': 60.0, 'QD': 28.78, 'SOR': 1.095, 'ANN': ['C|missense_variant|MODERATE|BRCA2|ENSG00000139618|transcript|ENST00000544455.5|protein_coding|10/28|c.1514T>C|p.Ile505Thr|1741/10984|1514/10257|505/3418||', 'C|missense_variant|MODERATE|BRCA2|ENSG00000139618|transcript|ENST00000530893.6|protein_co…
chr13	32379442	A	G	{'AC': [2], 'AF': [1.0], 'AN': 2, 'DP': 861, 'ExcessHet': 0.0, 'FS': 0.0, 'MLEAC': [2], 'MLEAF': [1.0], 'MQ': 60.0, 'QD': 28.69, 'SOR': 1.043, 'ANN': ['G|synonymous_variant|LOW|BRCA2|ENSG00000139618|transcript|ENST00000544455.5|protein_coding|22/28|c.8880A>G|p.Gln2960Gln|9107/10984|8880/10257|2960/3418||', 'G|synonymous_variant|LOW|BRCA2|ENSG00000139618|transcript|ENST00000380152.7|protein_coding…
chr13	32380044	G	T	{'AC': [2], 'AF': [1.0], 'AN': 2, 'DP': 908, 'ExcessHet': 0.0, 'FS': 0.0, 'MLEAC': [2], 'MLEAF': [1.0], 'MQ': 60.0, 'QD': 27.28, 'SOR': 0.715, 'ANN': ['T|missense_variant|MODERATE|BRCA2|ENSG00000139618|transcript|ENST00000544455.5|protein_coding|24/28|c.9155G>T|p.Arg3052Leu|9382/10984|9155/10257|3052/3418||', 'T|missense_variant|MODERATE|BRCA2|ENSG00000139618|transcript|ENST00000380152.7|protein_…
chr13	32332753	A	G	{'AC': [2], 'AF': [1.0], 'AN': 2, 'DP': 847, 'ExcessHet': 0.0, 'FS': 0.0, 'MLEAC': [2], 'MLEAF': [1.0], 'MQ': 60.0, 'QD': 32.81, 'SOR': 0.872, 'ANN': ['G|synonymous_variant|LOW|BRCA2|ENSG00000139618|transcript|ENST00000544455.5|protein_coding|10/28|c.1275A>G|p.Glu425Glu|1502/10984|1275/10257|425/3418||', 'G|synonymous_variant|LOW|BRCA2|ENSG00000139618|transcript|ENST00000530893.6|protein_coding|1…
chr13	32326565	T	C	{'AC': [2], 'AF': [1.0], 'AN': 2, 'DP': 931, 'ExcessHet': 0.0, 'FS': 0.0, 'MLEAC': [2], 'MLEAF': [1.0], 'MQ': 60.0, 'QD': 29.99, 'SOR': 1.177, 'ANN': ['C|missense_variant|MODERATE|BRCA2|ENSG00000139618|transcript|ENST00000544455.5|protein_coding|7/28|c.583T>C|p.Ser195Pro|810/10984|583/10257|195/3418||', 'C|missense_variant|MODERATE|BRCA2|ENSG00000139618|transcript|ENST00000530893.6|protein_coding…
chr13	32363404	T	C	{'AC': [2], 'AF': [1.0], 'AN': 2, 'DP': 1036, 'ExcessHet': 0.0, 'FS': 0.0, 'MLEAC': [2], 'MLEAF': [1.0], 'MQ': 60.0, 'QD': 27.2, 'SOR': 0.762, 'ANN': ['C|synonymous_variant|LOW|BRCA2|ENSG00000139618|transcript|ENST00000544455.5|protein_coding|18/28|c.8202T>C|p.Pro2734Pro|8429/10984|8202/10257|2734/3418||', 'C|synonymous_variant|LOW|BRCA2|ENSG00000139618|transcript|ENST00000380152.7|protein_coding…
chr13	32356499	G	T	{'AC': [2], 'AF': [1.0], 'AN': 2, 'DP': 946, 'ExcessHet': 0.0, 'FS': 0.0, 'MLEAC': [2], 'MLEAF': [1.0], 'MQ': 60.0, 'QD': 32.23, 'SOR': 1.242, 'ANN': ['T|missense_variant|MODERATE|BRCA2|ENSG00000139618|transcript|ENST00000544455.5|protein_coding|15/28|c.7507G>T|p.Val2503Phe|7734/10984|7507/10257|2503/3418||', 'T|missense_variant|MODERATE|BRCA2|ENSG00000139618|transcript|ENST00000380152.7|protein_…
chr1	97082439	C	T	{'AC': [2], 'AF': [1.0], 'AN': 2, 'DP': 895, 'ExcessHet': 0.0, 'FS': 0.0, 'MLEAC': [2], 'MLEAF': [1.0], 'MQ': 60.0, 'QD': 25.88, 'SOR': 0.695, 'ANN': ['T|missense_variant|MODERATE|DPYD|ENSG00000188641|transcript|ENST00000370192.8|protein_coding|22/23|c.2798G>A|p.Gly933Glu|2910/4423|2798/3078|933/1025||']}
chr1	97082411	C	T	{'AC': [2], 'AF': [1.0], 'AN': 2, 'DP': 927, 'ExcessHet': 0.0, 'FS': 0.0, 'MLEAC': [2], 'MLEAF': [1.0], 'MQ': 60.0, 'QD': 30.53, 'SOR': 0.713, 'ANN': ['T|synonymous_variant|LOW|DPYD|ENSG00000188641|transcript|ENST00000370192.8|protein_coding|22/23|c.2826G>A|p.Glu942Glu|2938/4423|2826/3078|942/1025||']}
chr1	97082400	G	A	{'AC': [2], 'AF': [1.0], 'AN': 2, 'DP': 897, 'ExcessHet': 0.0, 'FS': 0.0, 'MLEAC': [2], 'MLEAF': [1.0], 'MQ': 60.0, 'QD': 30.99, 'SOR': 0.75, 'ANN': ['A|missense_variant|MODERATE|DPYD|ENSG00000188641|transcript|ENST00000370192.8|protein_coding|22/23|c.2837C>T|p.Ala946Val|2949/4423|2837/3078|946/1025||']}
chr1	97515847	A	G	{'AC': [2], 'AF': [1.0], 'AN': 2, 'DP': 894, 'ExcessHet': 0.0, 'FS': 0.0, 'MLEAC': [2], 'MLEAF': [1.0], 'MQ': 60.0, 'QD': 28.12, 'SOR': 0.791, 'ANN': ['G|missense_variant|MODERATE|DPYD|ENSG00000188641|transcript|ENST00000370192.8|protein_coding|13/23|c.1619T>C|p.Leu540Ser|1731/4423|1619/3078|540/1025||']}
chr1	97515826	C	T	{'AC': [2], 'AF': [1.0], 'AN': 2, 'DP': 905, 'ExcessHet': 0.0, 'FS': 0.0, 'MLEAC': [2], 'MLEAF': [1.0], 'MQ': 60.0, 'QD': 32.49, 'SOR': 0.931, 'ANN': ['T|missense_variant|MODERATE|DPYD|ENSG00000188641|transcript|ENST00000370192.8|protein_coding|13/23|c.1640G>A|p.Gly547Asp|1752/4423|1640/3078|547/1025||']}
chr1	97515793	G	A	{'AC': [2], 'AF': [1.0], 'AN': 2, 'DP': 924, 'ExcessHet': 0.0, 'FS': 0.0, 'MLEAC': [2], 'MLEAF': [1.0], 'MQ': 60.0, 'QD': 21.33, 'SOR': 1.304, 'ANN': ['A|missense_variant|MODERATE|DPYD|ENSG00000188641|transcript|ENST00000370192.8|protein_coding|13/23|c.1673C>T|p.Ser558Leu|1785/4423|1673/3078|558/1025||']}
chr1	97082452	G	C	{'AC': [2], 'AF': [1.0], 'AN': 2, 'DP': 922, 'ExcessHet': 0.0, 'FS': 0.0, 'MLEAC': [2], 'MLEAF': [1.0], 'MQ': 60.0, 'QD': 32.05, 'SOR': 0.733, 'ANN': ['C|missense_variant|MODERATE|DPYD|ENSG00000188641|transcript|ENST00000370192.8|protein_coding|22/23|c.2785C>G|p.Leu929Val|2897/4423|2785/3078|929/1025||']}
chr1	97450064	C	A	{'AC': [2], 'AF': [1.0], 'AN': 2, 'DP': 914, 'ExcessHet': 0.0, 'FS': 0.0, 'MLEAC': [2], 'MLEAF': [1.0], 'MQ': 60.0, 'QD': 32.19, 'SOR': 0.745, 'ANN': ['A|missense_variant|MODERATE|DPYD|ENSG00000188641|transcript|ENST00000370192.8|protein_coding|14/23|c.1900G>T|p.Asp634Tyr|2012/4423|1900/3078|634/1025||']}
chr1	97450102	C	T	{'AC': [2], 'AF': [1.0], 'AN': 2, 'DP': 865, 'ExcessHet': 0.0, 'FS': 0.0, 'MLEAC': [2], 'MLEAF': [1.0], 'MQ': 60.0, 'QD': 29.16, 'SOR': 0.857, 'ANN': ['T|stop_gained|HIGH|DPYD|ENSG00000188641|transcript|ENST00000370192.8|protein_coding|14/23|c.1862G>A|p.Trp621*|1974/4423|1862/3078|621/1025||'], 'LOF': ['(DPYD|ENSG00000188641|5|0.20)'], 'NMD': ['(DPYD|ENSG00000188641|5|0.20)']}
chr1	97082342	A	G	{'AC': [2], 'AF': [1.0], 'AN': 2, 'DP': 887, 'ExcessHet': 0.0, 'FS': 0.0, 'MLEAC': [2], 'MLEAF': [1.0], 'MQ': 60.0, 'QD': 30.91, 'SOR': 0.695, 'ANN': ['G|synonymous_variant|LOW|DPYD|ENSG00000188641|transcript|ENST00000370192.8|protein_coding|22/23|c.2895T>C|p.Asp965Asp|3007/4423|2895/3078|965/1025||']}
chr1	97082458	T	C	{'AC': [2], 'AF': [1.0], 'AN': 2, 'DP': 873, 'ExcessHet': 0.0, 'FS': 0.0, 'MLEAC': [2], 'MLEAF': [1.0], 'MQ': 60.0, 'QD': 26.09, 'SOR': 0.714, 'ANN': ['C|missense_variant|MODERATE|DPYD|ENSG00000188641|transcript|ENST00000370192.8|protein_coding|22/23|c.2779A>G|p.Lys927Glu|2891/4423|2779/3078|927/1025||']}
chr1	97082472	T	A	{'AC': [2], 'AF': [1.0], 'AN': 2, 'DP': 838, 'ExcessHet': 0.0, 'FS': 0.0, 'MLEAC': [2], 'MLEAF': [1.0], 'MQ': 60.0, 'QD': 28.73, 'SOR': 0.718, 'ANN': ['A|splice_acceptor_variant&intron_variant|HIGH|DPYD|ENSG00000188641|transcript|ENST00000370192.8|protein_coding|21/22|c.2767-2A>T||||||'], 'LOF': ['(DPYD|ENSG00000188641|5|0.20)']}
chr1	97515855	C	A	{'AC': [2], 'AF': [1.0], 'AN': 2, 'DP': 899, 'ExcessHet': 0.0, 'FS': 0.0, 'MLEAC': [2], 'MLEAF': [1.0], 'MQ': 60.0, 'QD': 29.62, 'SOR': 0.884, 'ANN': ['A|missense_variant|MODERATE|DPYD|ENSG00000188641|transcript|ENST00000370192.8|protein_coding|13/23|c.1611G>T|p.Met537Ile|1723/4423|1611/3078|537/1025||']}
chr1	97082470	C	T	{'AC': [2], 'AF': [1.0], 'AN': 2, 'DP': 831, 'ExcessHet': 0.0, 'FS': 0.0, 'MLEAC': [2], 'MLEAF': [1.0], 'MQ': 60.0, 'QD': 27.55, 'SOR': 0.715, 'ANN': ['T|missense_variant&splice_region_variant|MODERATE|DPYD|ENSG00000188641|transcript|ENST00000370192.8|protein_coding|22/23|c.2767G>A|p.Asp923Asn|2879/4423|2767/3078|923/1025||']}
chr1	97515839	T	C	{'AC': [2], 'AF': [1.0], 'AN': 2, 'DP': 923, 'ExcessHet': 0.0, 'FS': 0.0, 'MLEAC': [2], 'MLEAF': [1.0], 'MQ': 60.0, 'QD': 25.3, 'SOR': 0.767, 'ANN': ['C|missense_variant|MODERATE|DPYD|ENSG00000188641|transcript|ENST00000370192.8|protein_coding|13/23|c.1627A>G|p.Ile543Val|1739/4423|1627/3078|543/1025||']}
chr1	97082351	G	A	{'AC': [2], 'AF': [1.0], 'AN': 2, 'DP': 898, 'ExcessHet': 0.0, 'FS': 0.0, 'MLEAC': [2], 'MLEAF': [1.0], 'MQ': 60.0, 'QD': 30.91, 'SOR': 0.866, 'ANN': ['A|synonymous_variant|LOW|DPYD|ENSG00000188641|transcript|ENST00000370192.8|protein_coding|22/23|c.2886C>T|p.Thr962Thr|2998/4423|2886/3078|962/1025||']}
chr1	97082315	C	G	{'AC': [2], 'AF': [1.0], 'AN': 2, 'DP': 828, 'ExcessHet': 0.0, 'FS': 0.0, 'MLEAC': [2], 'MLEAF': [1.0], 'MQ': 60.0, 'QD': 36.69, 'SOR': 0.965, 'ANN': ['G|intron_variant|MODIFIER|DPYD|ENSG00000188641|transcript|ENST00000370192.8|protein_coding|22/22|c.2907+15G>C||||||']}
chr1	97515807	T	C	{'AC': [2], 'AF': [1.0], 'AN': 2, 'DP': 936, 'ExcessHet': 0.0, 'FS': 0.0, 'MLEAC': [2], 'MLEAF': [1.0], 'MQ': 60.0, 'QD': 34.3, 'SOR': 1.108, 'ANN': ['C|synonymous_variant|LOW|DPYD|ENSG00000188641|transcript|ENST00000370192.8|protein_coding|13/23|c.1659A>G|p.Pro553Pro|1771/4423|1659/3078|553/1025||']}
chr1	97515815	C	T	{'AC': [2], 'AF': [1.0], 'AN': 2, 'DP': 924, 'ExcessHet': 0.0, 'FS': 0.0, 'MLEAC': [2], 'MLEAF': [1.0], 'MQ': 60.0, 'QD': 29.48, 'SOR': 1.021, 'ANN': ['T|missense_variant|MODERATE|DPYD|ENSG00000188641|transcript|ENST00000370192.8|protein_coding|13/23|c.1651G>A|p.Ala551Thr|1763/4423|1651/3078|551/1025||']}
chr1	97082402	C	A	{'AC': [2], 'AF': [1.0], 'AN': 2, 'DP': 923, 'ExcessHet': 0.0, 'FS': 0.0, 'MLEAC': [2], 'MLEAF': [1.0], 'MQ': 60.0, 'QD': 33.3, 'SOR': 0.735, 'ANN': ['A|synonymous_variant|LOW|DPYD|ENSG00000188641|transcript|ENST00000370192.8|protein_coding|22/23|c.2835G>T|p.Val945Val|2947/4423|2835/3078|945/1025||']}
chr7	55205475	A	G	{'AC': [2], 'AF': [1.0], 'AN': 2, 'DP': 1067, 'ExcessHet': 0.0, 'FS': 0.0, 'MLEAC': [2], 'MLEAF': [1.0], 'MQ': 60.0, 'QD': 31.62, 'SOR': 1.067, 'ANN': ['G|missense_variant|MODERATE|EGFR|ENSG00000146648|transcript|ENST00000275493.7|protein_coding|28/28|c.3491A>G|p.Gln1164Arg|3752/9905|3491/3633|1164/1210||', 'G|missense_variant|MODERATE|EGFR|ENSG00000146648|transcript|ENST00000454757.6|protein_cod…
chr7	55165341	G	C	{'AC': [2], 'AF': [1.0], 'AN': 2, 'DP': 1000, 'ExcessHet': 0.0, 'FS': 0.0, 'MLEAC': [2], 'MLEAF': [1.0], 'MQ': 60.0, 'QD': 29.53, 'SOR': 0.944, 'ANN': ['C|missense_variant|MODERATE|EGFR|ENSG00000146648|transcript|ENST00000275493.7|protein_coding|15/28|c.1784G>C|p.Cys595Ser|2045/9905|1784/3633|595/1210||', 'C|missense_variant|MODERATE|EGFR|ENSG00000146648|transcript|ENST00000455089.5|protein_codin…
chr7	55200382	C	T	{'AC': [2], 'AF': [1.0], 'AN': 2, 'DP': 1180, 'ExcessHet': 0.0, 'FS': 0.0, 'MLEAC': [2], 'MLEAF': [1.0], 'MQ': 60.0, 'QD': 32.63, 'SOR': 1.106, 'ANN': ['T|missense_variant|MODERATE|EGFR|ENSG00000146648|transcript|ENST00000275493.7|protein_coding|24/28|c.2915C>T|p.Ala972Val|3176/9905|2915/3633|972/1210||', 'T|missense_variant|MODERATE|EGFR|ENSG00000146648|transcript|ENST00000455089.5|protein_codin…
chr7	55181467	C	T	{'AC': [2], 'AF': [1.0], 'AN': 2, 'DP': 1008, 'ExcessHet': 0.0, 'FS': 0.0, 'MLEAC': [2], 'MLEAF': [1.0], 'MQ': 60.0, 'QD': 30.26, 'SOR': 0.798, 'ANN': ['T|stop_gained|HIGH|EGFR|ENSG00000146648|transcript|ENST00000275493.7|protein_coding|20/28|c.2458C>T|p.Gln820*|2719/9905|2458/3633|820/1210||', 'T|stop_gained|HIGH|EGFR|ENSG00000146648|transcript|ENST00000455089.5|protein_coding|19/26|c.2323C>T|p.…
chr7	55198833	A	G	{'AC': [2], 'AF': [1.0], 'AN': 2, 'DP': 1131, 'ExcessHet': 0.0, 'FS': 0.0, 'MLEAC': [2], 'MLEAF': [1.0], 'MQ': 60.0, 'QD': 32.85, 'SOR': 0.749, 'ANN': ['G|missense_variant|MODERATE|EGFR|ENSG00000146648|transcript|ENST00000275493.7|protein_coding|23/28|c.2818A>G|p.Thr940Ala|3079/9905|2818/3633|940/1210||', 'G|missense_variant|MODERATE|EGFR|ENSG00000146648|transcript|ENST00000455089.5|protein_codin…
chr7	55205448	C	A	{'AC': [2], 'AF': [1.0], 'AN': 2, 'DP': 1057, 'ExcessHet': 0.0, 'FS': 0.0, 'MLEAC': [2], 'MLEAF': [1.0], 'MQ': 60.0, 'QD': 32.49, 'SOR': 0.714, 'ANN': ['A|missense_variant|MODERATE|EGFR|ENSG00000146648|transcript|ENST00000275493.7|protein_coding|28/28|c.3464C>A|p.Ala1155Asp|3725/9905|3464/3633|1155/1210||', 'A|missense_variant|MODERATE|EGFR|ENSG00000146648|transcript|ENST00000454757.6|protein_cod…
chr7	55173967	T	A	{'AC': [2], 'AF': [1.0], 'AN': 2, 'DP': 1809, 'ExcessHet': 0.0, 'FS': 0.0, 'MLEAC': [2], 'MLEAF': [1.0], 'MQ': 60.0, 'QD': 29.6, 'SOR': 0.843, 'ANN': ['A|missense_variant|MODERATE|EGFR|ENSG00000146648|transcript|ENST00000275493.7|protein_coding|18/28|c.2108T>A|p.Leu703His|2369/9905|2108/3633|703/1210||', 'A|missense_variant|MODERATE|EGFR|ENSG00000146648|transcript|ENST00000455089.5|protein_coding…
chr7	55174771	A	C	{'AC': [2], 'AF': [1.0], 'AN': 2, 'DP': 1068, 'ExcessHet': 0.0, 'FS': 0.0, 'MLEAC': [2], 'MLEAF': [1.0], 'MQ': 60.0, 'QD': 27.1, 'SOR': 0.755, 'ANN': ['C|missense_variant|MODERATE|EGFR|ENSG00000146648|transcript|ENST00000275493.7|protein_coding|19/28|c.2234A>C|p.Lys745Thr|2495/9905|2234/3633|745/1210||', 'C|missense_variant|MODERATE|EGFR|ENSG00000146648|transcript|ENST00000455089.5|protein_coding…
chr7	55146677	G	A	{'AC': [2], 'AF': [1.0], 'AN': 2, 'DP': 948, 'ExcessHet': 0.0, 'FS': 0.0, 'MLEAC': [2], 'MLEAF': [1.0], 'MQ': 60.0, 'QD': 33.17, 'SOR': 1.08, 'ANN': ['A|missense_variant|MODERATE|EGFR|ENSG00000146648|transcript|ENST00000275493.7|protein_coding|4/28|c.496G>A|p.Asp166Asn|757/9905|496/3633|166/1210||', 'A|missense_variant|MODERATE|EGFR|ENSG00000146648|transcript|ENST00000342916.7|protein_coding|4/16…
chr7	55160233	G	C	{'AC': [2], 'AF': [1.0], 'AN': 2, 'DP': 945, 'ExcessHet': 0.0, 'FS': 0.0, 'MLEAC': [2], 'MLEAF': [1.0], 'MQ': 60.0, 'QD': 28.15, 'SOR': 0.895, 'ANN': ['C|missense_variant|MODERATE|EGFR|ENSG00000146648|transcript|ENST00000275493.7|protein_coding|12/28|c.1393G>C|p.Gly465Arg|1654/9905|1393/3633|465/1210||', 'C|missense_variant|MODERATE|EGFR|ENSG00000146648|transcript|ENST00000455089.5|protein_coding…
chr7	55174795	C	T	{'AC': [2], 'AF': [1.0], 'AN': 2, 'DP': 1084, 'ExcessHet': 0.0, 'FS': 0.0, 'MLEAC': [2], 'MLEAF': [1.0], 'MQ': 60.0, 'QD': 27.87, 'SOR': 0.715, 'ANN': ['T|missense_variant|MODERATE|EGFR|ENSG00000146648|transcript|ENST00000275493.7|protein_coding|19/28|c.2258C>T|p.Pro753Leu|2519/9905|2258/3633|753/1210||', 'T|missense_variant|MODERATE|EGFR|ENSG00000146648|transcript|ENST00000455089.5|protein_codin…
chr7	55143363	C	T	{'AC': [2], 'AF': [1.0], 'AN': 2, 'DP': 880, 'ExcessHet': 0.0, 'FS': 0.0, 'MLEAC': [2], 'MLEAF': [1.0], 'MQ': 60.0, 'QD': 31.42, 'SOR': 0.751, 'ANN': ['T|missense_variant|MODERATE|EGFR|ENSG00000146648|transcript|ENST00000275493.7|protein_coding|3/28|c.299C>T|p.Pro100Leu|560/9905|299/3633|100/1210||', 'T|missense_variant|MODERATE|EGFR|ENSG00000146648|transcript|ENST00000455089.5|protein_coding|3/2…
chr7	55174796	G	T	{'AC': [2], 'AF': [1.0], 'AN': 2, 'DP': 1086, 'ExcessHet': 0.0, 'FS': 0.0, 'MLEAC': [2], 'MLEAF': [1.0], 'MQ': 60.0, 'QD': 29.54, 'SOR': 0.734, 'ANN': ['T|synonymous_variant|LOW|EGFR|ENSG00000146648|transcript|ENST00000275493.7|protein_coding|19/28|c.2259G>T|p.Pro753Pro|2520/9905|2259/3633|753/1210||', 'T|synonymous_variant|LOW|EGFR|ENSG00000146648|transcript|ENST00000455089.5|protein_coding|18/2…
chr7	55191797	C	A	{'AC': [2], 'AF': [1.0], 'AN': 2, 'DP': 980, 'ExcessHet': 0.0, 'FS': 0.0, 'MLEAC': [2], 'MLEAF': [1.0], 'MQ': 60.0, 'QD': 29.55, 'SOR': 0.71, 'ANN': ['A|missense_variant|MODERATE|EGFR|ENSG00000146648|transcript|ENST00000275493.7|protein_coding|21/28|c.2548C>A|p.His850Asn|2809/9905|2548/3633|850/1210||', 'A|missense_variant|MODERATE|EGFR|ENSG00000146648|transcript|ENST00000455089.5|protein_coding|…
chr7	55201268	C	T	{'AC': [2], 'AF': [1.0], 'AN': 2, 'DP': 1677, 'ExcessHet': 0.0, 'FS': 0.0, 'MLEAC': [2], 'MLEAF': [1.0], 'MQ': 60.0, 'QD': 26.91, 'SOR': 1.283, 'ANN': ['T|synonymous_variant|LOW|EGFR|ENSG00000146648|transcript|ENST00000275493.7|protein_coding|25/28|c.3027C>T|p.Asp1009Asp|3288/9905|3027/3633|1009/1210||', 'T|synonymous_variant|LOW|EGFR|ENSG00000146648|transcript|ENST00000455089.5|protein_coding|24…
chr7	55200339	C	T	{'AC': [2], 'AF': [1.0], 'AN': 2, 'DP': 1134, 'ExcessHet': 0.0, 'FS': 0.0, 'MLEAC': [2], 'MLEAF': [1.0], 'MQ': 60.0, 'QD': 28.48, 'SOR': 1.122, 'ANN': ['T|missense_variant|MODERATE|EGFR|ENSG00000146648|transcript|ENST00000275493.7|protein_coding|24/28|c.2872C>T|p.Arg958Cys|3133/9905|2872/3633|958/1210||', 'T|missense_variant|MODERATE|EGFR|ENSG00000146648|transcript|ENST00000455089.5|protein_codin…
chr7	55154129	C	A	{'AC': [2], 'AF': [1.0], 'AN': 2, 'DP': 1047, 'ExcessHet': 0.0, 'FS': 0.0, 'MLEAC': [2], 'MLEAF': [1.0], 'MQ': 60.0, 'QD': 26.7, 'SOR': 0.74, 'ANN': ['A|missense_variant|MODERATE|EGFR|ENSG00000146648|transcript|ENST00000275493.7|protein_coding|7/28|c.866C>A|p.Ala289Asp|1127/9905|866/3633|289/1210||', 'A|missense_variant|MODERATE|EGFR|ENSG00000146648|transcript|ENST00000455089.5|protein_coding|6/2…
chr7	55181423	A	G	{'AC': [2], 'AF': [1.0], 'AN': 2, 'DP': 915, 'ExcessHet': 0.0, 'FS': 0.0, 'MLEAC': [2], 'MLEAF': [1.0], 'MQ': 60.0, 'QD': 28.56, 'SOR': 1.576, 'ANN': ['G|missense_variant|MODERATE|EGFR|ENSG00000146648|transcript|ENST00000275493.7|protein_coding|20/28|c.2414A>G|p.His805Arg|2675/9905|2414/3633|805/1210||', 'G|missense_variant|MODERATE|EGFR|ENSG00000146648|transcript|ENST00000455089.5|protein_coding…
chr7	55181378	C	T	{'AC': [2], 'AF': [1.0], 'AN': 2, 'DP': 818, 'ExcessHet': 0.0, 'FS': 0.0, 'MLEAC': [2], 'MLEAF': [1.0], 'MQ': 60.0, 'QD': 40.35, 'SOR': 0.85, 'ANN': ['T|missense_variant|MODERATE|EGFR|ENSG00000146648|transcript|ENST00000275493.7|protein_coding|20/28|c.2369C>T|p.Thr790Met|2630/9905|2369/3633|790/1210||', 'T|missense_variant|MODERATE|EGFR|ENSG00000146648|transcript|ENST00000455089.5|protein_coding|…
chr7	55205442	G	T	{'AC': [2], 'AF': [1.0], 'AN': 2, 'DP': 1076, 'ExcessHet': 0.0, 'FS': 0.0, 'MLEAC': [2], 'MLEAF': [1.0], 'MQ': 60.0, 'QD': 33.17, 'SOR': 0.708, 'ANN': ['T|missense_variant|MODERATE|EGFR|ENSG00000146648|transcript|ENST00000275493.7|protein_coding|28/28|c.3458G>T|p.Ser1153Ile|3719/9905|3458/3633|1153/1210||', 'T|missense_variant|MODERATE|EGFR|ENSG00000146648|transcript|ENST00000454757.6|protein_cod…
chr17	39715250	T	G	{'AC': [2], 'AF': [1.0], 'AN': 2, 'DP': 916, 'ExcessHet': 0.0, 'FS': 0.0, 'MLEAC': [2], 'MLEAF': [1.0], 'MQ': 60.0, 'QD': 32.27, 'SOR': 0.923, 'ANN': ['G|upstream_gene_variant|MODIFIER|ERBB2|ENSG00000141736|transcript|ENST00000578630.1|retained_intron||n.-1724T>G|||||1724|', 'G|upstream_gene_variant|MODIFIER|ERBB2|ENSG00000141736|transcript|ENST00000582818.5|protein_coding||c.-1302T>G|||||1301|WA…
chr17	39715873	G	T	{'AC': [2], 'AF': [1.0], 'AN': 2, 'DP': 926, 'ExcessHet': 0.0, 'FS': 0.0, 'MLEAC': [2], 'MLEAF': [1.0], 'MQ': 60.0, 'QD': 32.09, 'SOR': 0.744, 'ANN': ['T|missense_variant|MODERATE|ERBB2|ENSG00000141736|transcript|ENST00000269571.9|protein_coding|12/27|c.1447G>T|p.Asp483Tyr|1606/4545|1447/3768|483/1255||', 'T|missense_variant|MODERATE|ERBB2|ENSG00000141736|transcript|ENST00000578199.5|protein_codi…
chr17	39717410	T	C	{'AC': [2], 'AF': [1.0], 'AN': 2, 'DP': 862, 'ExcessHet': 0.0, 'FS': 0.0, 'MLEAC': [2], 'MLEAF': [1.0], 'MQ': 60.0, 'QD': 29.12, 'SOR': 1.365, 'ANN': ['C|missense_variant|MODERATE|ERBB2|ENSG00000141736|transcript|ENST00000269571.9|protein_coding|15/27|c.1828T>C|p.Tyr610His|1987/4545|1828/3768|610/1255||', 'C|missense_variant|MODERATE|ERBB2|ENSG00000141736|transcript|ENST00000578199.5|protein_codi…
chr17	39711952	G	A	{'AC': [2], 'AF': [1.0], 'AN': 2, 'DP': 1253, 'ExcessHet': 0.0, 'FS': 0.0, 'MLEAC': [2], 'MLEAF': [1.0], 'MQ': 60.0, 'QD': 31.47, 'SOR': 0.889, 'ANN': ['A|missense_variant|MODERATE|ERBB2|ENSG00000141736|transcript|ENST00000269571.9|protein_coding|8/27|c.926G>A|p.Gly309Glu|1085/4545|926/3768|309/1255||', 'A|missense_variant|MODERATE|ERBB2|ENSG00000141736|transcript|ENST00000578199.5|protein_coding…
chr17	39726878	G	A	{'AC': [2], 'AF': [1.0], 'AN': 2, 'DP': 1027, 'ExcessHet': 0.0, 'FS': 0.0, 'MLEAC': [2], 'MLEAF': [1.0], 'MQ': 60.0, 'QD': 31.1, 'SOR': 0.949, 'ANN': ['A|missense_variant|MODERATE|ERBB2|ENSG00000141736|transcript|ENST00000269571.9|protein_coding|25/27|c.3034G>A|p.Asp1012Asn|3193/4545|3034/3768|1012/1255||', 'A|missense_variant|MODERATE|ERBB2|ENSG00000141736|transcript|ENST00000584450.5|protein_co…
chr17	39715885	C	T	{'AC': [2], 'AF': [1.0], 'AN': 2, 'DP': 884, 'ExcessHet': 0.0, 'FS': 0.0, 'MLEAC': [2], 'MLEAF': [1.0], 'MQ': 60.0, 'QD': 32.85, 'SOR': 0.843, 'ANN': ['T|missense_variant|MODERATE|ERBB2|ENSG00000141736|transcript|ENST00000269571.9|protein_coding|12/27|c.1459C>T|p.Arg487Trp|1618/4545|1459/3768|487/1255||', 'T|missense_variant|MODERATE|ERBB2|ENSG00000141736|transcript|ENST00000578199.5|protein_codi…
chr17	39726920	C	T	{'AC': [2], 'AF': [1.0], 'AN': 2, 'DP': 1084, 'ExcessHet': 0.0, 'FS': 0.0, 'MLEAC': [2], 'MLEAF': [1.0], 'MQ': 60.0, 'QD': 31.24, 'SOR': 1.059, 'ANN': ['T|missense_variant|MODERATE|ERBB2|ENSG00000141736|transcript|ENST00000269571.9|protein_coding|25/27|c.3076C>T|p.Pro1026Ser|3235/4545|3076/3768|1026/1255||', 'T|missense_variant|MODERATE|ERBB2|ENSG00000141736|transcript|ENST00000584450.5|protein_c…
chr17	39724774	C	G	{'AC': [2], 'AF': [1.0], 'AN': 2, 'DP': 1198, 'ExcessHet': 0.0, 'FS': 0.0, 'MLEAC': [2], 'MLEAF': [1.0], 'MQ': 60.0, 'QD': 32.01, 'SOR': 0.824, 'ANN': ['G|missense_variant|MODERATE|ERBB2|ENSG00000141736|transcript|ENST00000269571.9|protein_coding|20/27|c.2356C>G|p.Leu786Val|2515/4545|2356/3768|786/1255||', 'G|missense_variant|MODERATE|ERBB2|ENSG00000141736|transcript|ENST00000584450.5|protein_cod…
chr17	39710271	T	A	{'AC': [2], 'AF': [1.0], 'AN': 2, 'DP': 894, 'ExcessHet': 0.0, 'FS': 0.0, 'MLEAC': [2], 'MLEAF': [1.0], 'MQ': 60.0, 'QD': 33.99, 'SOR': 0.763, 'ANN': ['A|upstream_gene_variant|MODIFIER|ERBB2|ENSG00000141736|transcript|ENST00000578502.1|protein_coding||c.-87T>A|||||85|WARNING_TRANSCRIPT_NO_START_CODON', 'A|downstream_gene_variant|MODIFIER|ERBB2|ENSG00000141736|transcript|ENST00000578709.5|protein_…
chr17	39724879	G	T	{'AC': [2], 'AF': [1.0], 'AN': 2, 'DP': 924, 'ExcessHet': 0.0, 'FS': 0.0, 'MLEAC': [2], 'MLEAF': [1.0], 'MQ': 60.0, 'QD': 32.6, 'SOR': 0.983, 'ANN': ['T|missense_variant|MODERATE|ERBB2|ENSG00000141736|transcript|ENST00000269571.9|protein_coding|20/27|c.2461G>T|p.Asp821Tyr|2620/4545|2461/3768|821/1255||', 'T|missense_variant|MODERATE|ERBB2|ENSG00000141736|transcript|ENST00000584450.5|protein_codin…
chr17	39709827	C	G	{'AC': [2], 'AF': [1.0], 'AN': 2, 'DP': 821, 'ExcessHet': 0.0, 'FS': 0.0, 'MLEAC': [2], 'MLEAF': [1.0], 'MQ': 60.0, 'QD': 33.74, 'SOR': 0.958, 'ANN': ['G|missense_variant|MODERATE|ERBB2|ENSG00000141736|transcript|ENST00000269571.9|protein_coding|5/27|c.589C>G|p.Pro197Ala|748/4545|589/3768|197/1255||', 'G|missense_variant|MODERATE|ERBB2|ENSG00000141736|transcript|ENST00000578199.5|protein_coding|8…
chr17	39725192	A	G	{'AC': [2], 'AF': [1.0], 'AN': 2, 'DP': 898, 'ExcessHet': 0.0, 'FS': 0.0, 'MLEAC': [2], 'MLEAF': [1.0], 'MQ': 60.0, 'QD': 32.04, 'SOR': 0.968, 'ANN': ['G|synonymous_variant|LOW|ERBB2|ENSG00000141736|transcript|ENST00000269571.9|protein_coding|21/27|c.2637A>G|p.Ala879Ala|2796/4545|2637/3768|879/1255||', 'G|synonymous_variant|LOW|ERBB2|ENSG00000141736|transcript|ENST00000584450.5|protein_coding|21/…
chr17	39710191	C	T	{'AC': [2], 'AF': [1.0], 'AN': 2, 'DP': 863, 'ExcessHet': 0.0, 'FS': 0.0, 'MLEAC': [2], 'MLEAF': [1.0], 'MQ': 60.0, 'QD': 32.57, 'SOR': 0.757, 'ANN': ['T|missense_variant|MODERATE|ERBB2|ENSG00000141736|transcript|ENST00000269571.9|protein_coding|6/27|c.749C>T|p.Ser250Phe|908/4545|749/3768|250/1255||', 'T|missense_variant|MODERATE|ERBB2|ENSG00000141736|transcript|ENST00000578199.5|protein_coding|9…
chr17	39727294	G	C	{'AC': [2], 'AF': [1.0], 'AN': 2, 'DP': 869, 'ExcessHet': 0.0, 'FS': 0.0, 'MLEAC': [2], 'MLEAF': [1.0], 'MQ': 60.0, 'QD': 23.08, 'SOR': 0.913, 'ANN': ['C|splice_acceptor_variant&intron_variant|HIGH|ERBB2|ENSG00000141736|transcript|ENST00000269571.9|protein_coding|25/26|c.3160-1G>C||||||', 'C|splice_acceptor_variant&intron_variant|HIGH|ERBB2|ENSG00000141736|transcript|ENST00000578373.5|nonsense_me…
chr17	39723966	T	C	{'AC': [2], 'AF': [1.0], 'AN': 2, 'DP': 1081, 'ExcessHet': 0.0, 'FS': 0.0, 'MLEAC': [2], 'MLEAF': [1.0], 'MQ': 60.0, 'QD': 29.58, 'SOR': 0.716, 'ANN': ['C|splice_region_variant&non_coding_transcript_exon_variant|LOW|ERBB2|ENSG00000141736|transcript|ENST00000578630.1|retained_intron|5/5|n.872T>C||||||', 'C|synonymous_variant|LOW|ERBB2|ENSG00000141736|transcript|ENST00000269571.9|protein_coding|19/…
chr17	39723892	A	G	{'AC': [2], 'AF': [1.0], 'AN': 2, 'DP': 1066, 'ExcessHet': 0.0, 'FS': 0.0, 'MLEAC': [2], 'MLEAF': [1.0], 'MQ': 60.0, 'QD': 30.4, 'SOR': 0.806, 'ANN': ['G|upstream_gene_variant|MODIFIER|ERBB2|ENSG00000141736|transcript|ENST00000584888.1|processed_transcript||n.-4494A>G|||||4494|', 'G|upstream_gene_variant|MODIFIER|MIR4728|ENSG00000265178|transcript|ENST00000580969.1|miRNA||n.-2603A>G|||||2603|', '…
chr17	39710120	C	T	{'AC': [2], 'AF': [1.0], 'AN': 2, 'DP': 843, 'ExcessHet': 0.0, 'FS': 0.0, 'MLEAC': [2], 'MLEAF': [1.0], 'MQ': 60.0, 'QD': 32.63, 'SOR': 0.821, 'ANN': ['T|synonymous_variant|LOW|ERBB2|ENSG00000141736|transcript|ENST00000269571.9|protein_coding|6/27|c.678C>T|p.Arg226Arg|837/4545|678/3768|226/1255||', 'T|synonymous_variant|LOW|ERBB2|ENSG00000141736|transcript|ENST00000578199.5|protein_coding|9/18|c.…
chr17	39708410	C	T	{'AC': [2], 'AF': [1.0], 'AN': 2, 'DP': 1023, 'ExcessHet': 0.0, 'FS': 0.0, 'MLEAC': [2], 'MLEAF': [1.0], 'MQ': 60.0, 'QD': 35.93, 'SOR': 1.118, 'ANN': ['T|synonymous_variant|LOW|ERBB2|ENSG00000141736|transcript|ENST00000269571.9|protein_coding|3/27|c.315C>T|p.Thr105Thr|474/4545|315/3768|105/1255||', 'T|synonymous_variant|LOW|ERBB2|ENSG00000141736|transcript|ENST00000578199.5|protein_coding|6/18|c…
chr17	39715492	C	T	{'AC': [2], 'AF': [1.0], 'AN': 2, 'DP': 1162, 'ExcessHet': 0.0, 'FS': 0.0, 'MLEAC': [2], 'MLEAF': [1.0], 'MQ': 60.0, 'QD': 28.95, 'SOR': 0.86, 'ANN': ['T|synonymous_variant|LOW|ERBB2|ENSG00000141736|transcript|ENST00000269571.9|protein_coding|11/27|c.1269C>T|p.Ser423Ser|1428/4545|1269/3768|423/1255||', 'T|synonymous_variant|LOW|ERBB2|ENSG00000141736|transcript|ENST00000578199.5|protein_coding|14/…
chr17	39723967	T	C	{'AC': [2], 'AF': [1.0], 'AN': 2, 'DP': 1094, 'ExcessHet': 0.0, 'FS': 0.0, 'MLEAC': [2], 'MLEAF': [1.0], 'MQ': 60.0, 'QD': 28.99, 'SOR': 0.716, 'ANN': ['C|missense_variant|MODERATE|ERBB2|ENSG00000141736|transcript|ENST00000269571.9|protein_coding|19/27|c.2264T>C|p.Leu755Ser|2423/4545|2264/3768|755/1255||', 'C|missense_variant|MODERATE|ERBB2|ENSG00000141736|transcript|ENST00000584450.5|protein_cod…
chr4	54736590	T	G	{'AC': [2], 'AF': [1.0], 'AN': 2, 'DP': 1041, 'ExcessHet': 0.0, 'FS': 0.0, 'MLEAC': [2], 'MLEAF': [1.0], 'MQ': 60.0, 'QD': 35.44, 'SOR': 0.711, 'ANN': ['G|synonymous_variant|LOW|KIT|ENSG00000157404|transcript|ENST00000288135.5|protein_coding|18/21|c.2577T>G|p.Leu859Leu|2674/5186|2577/2931|859/976||', 'G|synonymous_variant|LOW|KIT|ENSG00000157404|transcript|ENST00000412167.6|protein_coding|18/21|c…
chr4	54695776	T	C	{'AC': [2], 'AF': [1.0], 'AN': 2, 'DP': 920, 'ExcessHet': 0.0, 'FS': 0.0, 'MLEAC': [2], 'MLEAF': [1.0], 'MQ': 60.0, 'QD': 32.17, 'SOR': 1.203, 'ANN': ['C|missense_variant|MODERATE|KIT|ENSG00000157404|transcript|ENST00000288135.5|protein_coding|2/21|c.332T>C|p.Val111Ala|429/5186|332/2931|111/976||', 'C|missense_variant|MODERATE|KIT|ENSG00000157404|transcript|ENST00000412167.6|protein_coding|2/21|c…
chr4	54728107	C	T	{'AC': [2], 'AF': [1.0], 'AN': 2, 'DP': 952, 'ExcessHet': 0.0, 'FS': 0.0, 'MLEAC': [2], 'MLEAF': [1.0], 'MQ': 60.0, 'QD': 28.85, 'SOR': 0.839, 'ANN': ['T|missense_variant|MODERATE|KIT|ENSG00000157404|transcript|ENST00000288135.5|protein_coding|13/21|c.1976C>T|p.Ala659Val|2073/5186|1976/2931|659/976||', 'T|missense_variant|MODERATE|KIT|ENSG00000157404|transcript|ENST00000412167.6|protein_coding|13…
chr4	54723580	G	A	{'AC': [2], 'AF': [1.0], 'AN': 2, 'DP': 805, 'ExcessHet': 0.0, 'FS': 0.0, 'MLEAC': [2], 'MLEAF': [1.0], 'MQ': 60.0, 'QD': 31.79, 'SOR': 0.773, 'ANN': ['A|splice_region_variant&intron_variant|LOW|KIT|ENSG00000157404|transcript|ENST00000288135.5|protein_coding|7/20|c.1232-4G>A||||||', 'A|splice_region_variant&intron_variant|LOW|KIT|ENSG00000157404|transcript|ENST00000412167.6|protein_coding|7/20|c.…
chr4	54698286	C	T	{'AC': [2], 'AF': [1.0], 'AN': 2, 'DP': 859, 'ExcessHet': 0.0, 'FS': 0.0, 'MLEAC': [2], 'MLEAF': [1.0], 'MQ': 60.0, 'QD': 29.13, 'SOR': 0.878, 'ANN': ['T|missense_variant&splice_region_variant|MODERATE|KIT|ENSG00000157404|transcript|ENST00000288135.5|protein_coding|3/21|c.340C>T|p.Pro114Ser|437/5186|340/2931|114/976||', 'T|missense_variant&splice_region_variant|MODERATE|KIT|ENSG00000157404|transc…
chr4	54695773	T	G	{'AC': [2], 'AF': [1.0], 'AN': 2, 'DP': 948, 'ExcessHet': 0.0, 'FS': 0.0, 'MLEAC': [2], 'MLEAF': [1.0], 'MQ': 60.0, 'QD': 30.21, 'SOR': 1.115, 'ANN': ['G|missense_variant|MODERATE|KIT|ENSG00000157404|transcript|ENST00000288135.5|protein_coding|2/21|c.329T>G|p.Phe110Cys|426/5186|329/2931|110/976||', 'G|missense_variant|MODERATE|KIT|ENSG00000157404|transcript|ENST00000412167.6|protein_coding|2/21|c…
chr4	54698300	C	T	{'AC': [2], 'AF': [1.0], 'AN': 2, 'DP': 942, 'ExcessHet': 0.0, 'FS': 0.0, 'MLEAC': [2], 'MLEAF': [1.0], 'MQ': 60.0, 'QD': 27.43, 'SOR': 0.848, 'ANN': ['T|synonymous_variant|LOW|KIT|ENSG00000157404|transcript|ENST00000288135.5|protein_coding|3/21|c.354C>T|p.Phe118Phe|451/5186|354/2931|118/976||', 'T|synonymous_variant|LOW|KIT|ENSG00000157404|transcript|ENST00000412167.6|protein_coding|3/21|c.354C>…
chr4	54736562	G	T	{'AC': [2], 'AF': [1.0], 'AN': 2, 'DP': 998, 'ExcessHet': 0.0, 'FS': 0.0, 'MLEAC': [2], 'MLEAF': [1.0], 'MQ': 60.0, 'QD': 24.4, 'SOR': 1.184, 'ANN': ['T|missense_variant|MODERATE|KIT|ENSG00000157404|transcript|ENST00000288135.5|protein_coding|18/21|c.2549G>T|p.Ser850Ile|2646/5186|2549/2931|850/976||', 'T|missense_variant|MODERATE|KIT|ENSG00000157404|transcript|ENST00000412167.6|protein_coding|18/…
chr4	54737268	G	C	{'AC': [2], 'AF': [1.0], 'AN': 2, 'DP': 979, 'ExcessHet': 0.0, 'FS': 0.0, 'MLEAC': [2], 'MLEAF': [1.0], 'MQ': 60.0, 'QD': 32.8, 'SOR': 1.078, 'ANN': ['C|missense_variant|MODERATE|KIT|ENSG00000157404|transcript|ENST00000288135.5|protein_coding|20/21|c.2790G>C|p.Glu930Asp|2887/5186|2790/2931|930/976||', 'C|missense_variant|MODERATE|KIT|ENSG00000157404|transcript|ENST00000412167.6|protein_coding|20/…
chr4	54731894	A	G	{'AC': [2], 'AF': [1.0], 'AN': 2, 'DP': 1024, 'ExcessHet': 0.0, 'FS': 0.0, 'MLEAC': [2], 'MLEAF': [1.0], 'MQ': 60.0, 'QD': 30.76, 'SOR': 0.941, 'ANN': ['G|missense_variant|MODERATE|KIT|ENSG00000157404|transcript|ENST00000288135.5|protein_coding|16/21|c.2257A>G|p.Thr753Ala|2354/5186|2257/2931|753/976||', 'G|missense_variant|MODERATE|KIT|ENSG00000157404|transcript|ENST00000412167.6|protein_coding|1…
chr4	54731395	G	A	{'AC': [2], 'AF': [1.0], 'AN': 2, 'DP': 807, 'ExcessHet': 0.0, 'FS': 0.0, 'MLEAC': [2], 'MLEAF': [1.0], 'MQ': 60.0, 'QD': 26.7, 'SOR': 1.411, 'ANN': ['A|missense_variant|MODERATE|KIT|ENSG00000157404|transcript|ENST00000288135.5|protein_coding|15/21|c.2209G>A|p.Asp737Asn|2306/5186|2209/2931|737/976||', 'A|missense_variant|MODERATE|KIT|ENSG00000157404|transcript|ENST00000412167.6|protein_coding|15/…
chr4	54703870	C	G	{'AC': [2], 'AF': [1.0], 'AN': 2, 'DP': 1035, 'ExcessHet': 0.0, 'FS': 0.0, 'MLEAC': [2], 'MLEAF': [1.0], 'MQ': 60.0, 'QD': 25.02, 'SOR': 1.428, 'ANN': ['G|synonymous_variant|LOW|KIT|ENSG00000157404|transcript|ENST00000288135.5|protein_coding|5/21|c.903C>G|p.Val301Val|1000/5186|903/2931|301/976||', 'G|synonymous_variant|LOW|KIT|ENSG00000157404|transcript|ENST00000412167.6|protein_coding|5/21|c.903…
chr4	54727932	G	T	{'AC': [2], 'AF': [1.0], 'AN': 2, 'DP': 997, 'ExcessHet': 0.0, 'FS': 0.0, 'MLEAC': [2], 'MLEAF': [1.0], 'MQ': 60.0, 'QD': 30.66, 'SOR': 0.988, 'ANN': ['T|splice_region_variant&intron_variant|LOW|KIT|ENSG00000157404|transcript|ENST00000288135.5|protein_coding|12/20|c.1879+5G>T||||||', 'T|splice_region_variant&intron_variant|LOW|KIT|ENSG00000157404|transcript|ENST00000412167.6|protein_coding|12/20|…
chr4	54703769	A	T	{'AC': [2], 'AF': [1.0], 'AN': 2, 'DP': 813, 'ExcessHet': 0.0, 'FS': 0.0, 'MLEAC': [2], 'MLEAF': [1.0], 'MQ': 60.0, 'QD': 30.37, 'SOR': 1.342, 'ANN': ['T|missense_variant|MODERATE|KIT|ENSG00000157404|transcript|ENST00000288135.5|protein_coding|5/21|c.802A>T|p.Asn268Tyr|899/5186|802/2931|268/976||', 'T|missense_variant|MODERATE|KIT|ENSG00000157404|transcript|ENST00000412167.6|protein_coding|5/21|c…
chr4	54731427	C	T	{'AC': [2], 'AF': [1.0], 'AN': 2, 'DP': 866, 'ExcessHet': 0.0, 'FS': 0.0, 'MLEAC': [2], 'MLEAF': [1.0], 'MQ': 60.0, 'QD': 26.88, 'SOR': 1.166, 'ANN': ['T|splice_region_variant&intron_variant|LOW|KIT|ENSG00000157404|transcript|ENST00000288135.5|protein_coding|15/20|c.2233+8C>T||||||', 'T|splice_region_variant&intron_variant|LOW|KIT|ENSG00000157404|transcript|ENST00000412167.6|protein_coding|15/20|…
chr4	54737206	G	A	{'AC': [2], 'AF': [1.0], 'AN': 2, 'DP': 1014, 'ExcessHet': 0.0, 'FS': 0.0, 'MLEAC': [2], 'MLEAF': [1.0], 'MQ': 60.0, 'QD': 29.94, 'SOR': 0.737, 'ANN': ['A|missense_variant|MODERATE|KIT|ENSG00000157404|transcript|ENST00000288135.5|protein_coding|20/21|c.2728G>A|p.Asp910Asn|2825/5186|2728/2931|910/976||', 'A|missense_variant|MODERATE|KIT|ENSG00000157404|transcript|ENST00000412167.6|protein_coding|2…
chr4	54723676	T	C	{'AC': [2], 'AF': [1.0], 'AN': 2, 'DP': 922, 'ExcessHet': 0.0, 'FS': 0.0, 'MLEAC': [2], 'MLEAF': [1.0], 'MQ': 60.0, 'QD': 30.29, 'SOR': 0.934, 'ANN': ['C|missense_variant|MODERATE|KIT|ENSG00000157404|transcript|ENST00000288135.5|protein_coding|8/21|c.1324T>C|p.Phe442Leu|1421/5186|1324/2931|442/976||', 'C|missense_variant|MODERATE|KIT|ENSG00000157404|transcript|ENST00000412167.6|protein_coding|8/2…
chr4	54723592	G	A	{'AC': [2], 'AF': [1.0], 'AN': 2, 'DP': 835, 'ExcessHet': 0.0, 'FS': 0.0, 'MLEAC': [2], 'MLEAF': [1.0], 'MQ': 60.0, 'QD': 31.23, 'SOR': 0.775, 'ANN': ['A|missense_variant|MODERATE|KIT|ENSG00000157404|transcript|ENST00000288135.5|protein_coding|8/21|c.1240G>A|p.Glu414Lys|1337/5186|1240/2931|414/976||', 'A|missense_variant|MODERATE|KIT|ENSG00000157404|transcript|ENST00000412167.6|protein_coding|8/2…
chr4	54731897	C	G	{'AC': [2], 'AF': [1.0], 'AN': 2, 'DP': 1062, 'ExcessHet': 0.0, 'FS': 0.0, 'MLEAC': [2], 'MLEAF': [1.0], 'MQ': 60.0, 'QD': 30.33, 'SOR': 1.067, 'ANN': ['G|missense_variant|MODERATE|KIT|ENSG00000157404|transcript|ENST00000288135.5|protein_coding|16/21|c.2260C>G|p.Pro754Ala|2357/5186|2260/2931|754/976||', 'G|missense_variant|MODERATE|KIT|ENSG00000157404|transcript|ENST00000412167.6|protein_coding|1…
chr4	54737180	A	G	{'AC': [2], 'AF': [1.0], 'AN': 2, 'DP': 915, 'ExcessHet': 0.0, 'FS': 0.0, 'MLEAC': [2], 'MLEAF': [1.0], 'MQ': 60.0, 'QD': 29.27, 'SOR': 1.184, 'ANN': ['G|missense_variant|MODERATE|KIT|ENSG00000157404|transcript|ENST00000288135.5|protein_coding|20/21|c.2702A>G|p.Asp901Gly|2799/5186|2702/2931|901/976||', 'G|missense_variant|MODERATE|KIT|ENSG00000157404|transcript|ENST00000412167.6|protein_coding|20…
chr12	25215527	C	G	{'AC': [2], 'AF': [1.0], 'AN': 2, 'DP': 1270, 'ExcessHet': 0.0, 'FS': 0.0, 'MLEAC': [2], 'MLEAF': [1.0], 'MQ': 60.0, 'QD': 31.57, 'SOR': 0.994, 'ANN': ['G|missense_variant|MODERATE|KRAS|ENSG00000133703|transcript|ENST00000256078.9|protein_coding|5/6|c.484G>C|p.Glu162Gln|674/5430|484/570|162/189||', 'G|downstream_gene_variant|MODIFIER|AC092794.1|ENSG00000274987|transcript|ENST00000612734.1|pseudog…
chr12	25225697	T	A	{'AC': [2], 'AF': [1.0], 'AN': 2, 'DP': 1026, 'ExcessHet': 0.0, 'FS': 0.0, 'MLEAC': [2], 'MLEAF': [1.0], 'MQ': 59.97, 'QD': 29.47, 'SOR': 1.7, 'ANN': ['A|stop_gained|HIGH|KRAS|ENSG00000133703|transcript|ENST00000256078.9|protein_coding|4/6|c.367A>T|p.Arg123*|557/5430|367/570|123/189||', 'A|stop_gained|HIGH|KRAS|ENSG00000133703|transcript|ENST00000311936.8|protein_coding|4/5|c.367A>T|p.Arg123*|557…
chr12	25225721	C	T	{'AC': [2], 'AF': [1.0], 'AN': 2, 'DP': 1146, 'ExcessHet': 0.0, 'FS': 0.0, 'MLEAC': [2], 'MLEAF': [1.0], 'MQ': 59.97, 'QD': 30.26, 'SOR': 1.21, 'ANN': ['T|missense_variant|MODERATE|KRAS|ENSG00000133703|transcript|ENST00000256078.9|protein_coding|4/6|c.343G>A|p.Gly115Arg|533/5430|343/570|115/189||', 'T|missense_variant|MODERATE|KRAS|ENSG00000133703|transcript|ENST00000311936.8|protein_coding|4/5|c…
chr12	25227412	C	T	{'AC': [2], 'AF': [1.0], 'AN': 2, 'DP': 815, 'ExcessHet': 0.0, 'FS': 0.0, 'MLEAC': [2], 'MLEAF': [1.0], 'MQ': 60.0, 'QD': 32.41, 'SOR': 1.403, 'ANN': ['T|missense_variant&splice_region_variant|MODERATE|KRAS|ENSG00000133703|transcript|ENST00000256078.9|protein_coding|3/6|c.112G>A|p.Asp38Asn|302/5430|112/570|38/189||', 'T|missense_variant&splice_region_variant|MODERATE|KRAS|ENSG00000133703|transcri…
chr12	25225772	C	T	{'AC': [2], 'AF': [1.0], 'AN': 2, 'DP': 1012, 'ExcessHet': 0.0, 'FS': 0.0, 'MLEAC': [2], 'MLEAF': [1.0], 'MQ': 59.97, 'QD': 29.95, 'SOR': 1.734, 'ANN': ['T|missense_variant&splice_region_variant|MODERATE|KRAS|ENSG00000133703|transcript|ENST00000256078.9|protein_coding|4/6|c.292G>A|p.Glu98Lys|482/5430|292/570|98/189||', 'T|missense_variant&splice_region_variant|MODERATE|KRAS|ENSG00000133703|transc…
chr12	25227371	A	G	{'AC': [2], 'AF': [1.0], 'AN': 2, 'DP': 908, 'ExcessHet': 0.0, 'FS': 0.0, 'MLEAC': [2], 'MLEAF': [1.0], 'MQ': 60.0, 'QD': 28.58, 'SOR': 1.16, 'ANN': ['G|synonymous_variant|LOW|KRAS|ENSG00000133703|transcript|ENST00000256078.9|protein_coding|3/6|c.153T>C|p.Cys51Cys|343/5430|153/570|51/189||', 'G|synonymous_variant|LOW|KRAS|ENSG00000133703|transcript|ENST00000311936.8|protein_coding|3/5|c.153T>C|p.…
chr12	25227364	C	T	{'AC': [2], 'AF': [1.0], 'AN': 2, 'DP': 987, 'ExcessHet': 0.0, 'FS': 0.0, 'MLEAC': [2], 'MLEAF': [1.0], 'MQ': 60.0, 'QD': 33.05, 'SOR': 1.433, 'ANN': ['T|missense_variant|MODERATE|KRAS|ENSG00000133703|transcript|ENST00000256078.9|protein_coding|3/6|c.160G>A|p.Asp54Asn|350/5430|160/570|54/189||', 'T|missense_variant|MODERATE|KRAS|ENSG00000133703|transcript|ENST00000311936.8|protein_coding|3/5|c.16…
chr12	25227330	C	A	{'AC': [2], 'AF': [1.0], 'AN': 2, 'DP': 1135, 'ExcessHet': 0.0, 'FS': 0.0, 'MLEAC': [2], 'MLEAF': [1.0], 'MQ': 60.0, 'QD': 30.73, 'SOR': 1.76, 'ANN': ['A|missense_variant|MODERATE|KRAS|ENSG00000133703|transcript|ENST00000256078.9|protein_coding|3/6|c.194G>T|p.Ser65Ile|384/5430|194/570|65/189||', 'A|missense_variant|MODERATE|KRAS|ENSG00000133703|transcript|ENST00000311936.8|protein_coding|3/5|c.19…
chr12	25245280	T	G	{'AC': [2], 'AF': [1.0], 'AN': 2, 'DP': 946, 'ExcessHet': 0.0, 'FS': 0.0, 'MLEAC': [2], 'MLEAF': [1.0], 'MQ': 60.0, 'QD': 27.48, 'SOR': 0.727, 'ANN': ['G|synonymous_variant|LOW|KRAS|ENSG00000133703|transcript|ENST00000256078.9|protein_coding|2/6|c.105A>C|p.Thr35Thr|295/5430|105/570|35/189||', 'G|synonymous_variant|LOW|KRAS|ENSG00000133703|transcript|ENST00000311936.8|protein_coding|2/5|c.105A>C|p…
chr12	25215436	C	T	{'AC': [2], 'AF': [1.0], 'AN': 2, 'DP': 889, 'ExcessHet': 0.0, 'FS': 0.0, 'MLEAC': [2], 'MLEAF': [1.0], 'MQ': 60.0, 'QD': 29.68, 'SOR': 1.915, 'ANN': ['T|splice_donor_variant&intron_variant|HIGH|KRAS|ENSG00000133703|transcript|ENST00000256078.9|protein_coding|5/5|c.*4+1G>A||||||', 'T|downstream_gene_variant|MODIFIER|AC092794.1|ENSG00000274987|transcript|ENST00000612734.1|pseudogene||n.*4203C>T|||…
chr12	25227381	C	G	{'AC': [2], 'AF': [1.0], 'AN': 2, 'DP': 914, 'ExcessHet': 0.0, 'FS': 0.0, 'MLEAC': [2], 'MLEAF': [1.0], 'MQ': 60.0, 'QD': 30.54, 'SOR': 0.971, 'ANN': ['G|missense_variant|MODERATE|KRAS|ENSG00000133703|transcript|ENST00000256078.9|protein_coding|3/6|c.143G>C|p.Gly48Ala|333/5430|143/570|48/189||', 'G|missense_variant|MODERATE|KRAS|ENSG00000133703|transcript|ENST00000311936.8|protein_coding|3/5|c.14…
chr12	25225586	G	A	{'AC': [2], 'AF': [1.0], 'AN': 2, 'DP': 837, 'ExcessHet': 0.0, 'FS': 0.0, 'MLEAC': [2], 'MLEAF': [1.0], 'MQ': 60.0, 'QD': 30.68, 'SOR': 0.738, 'ANN': ['A|intron_variant|MODIFIER|KRAS|ENSG00000133703|transcript|ENST00000256078.9|protein_coding|4/5|c.450+28C>T||||||', 'A|intron_variant|MODIFIER|KRAS|ENSG00000133703|transcript|ENST00000311936.8|protein_coding|4/4|c.450+28C>T||||||', 'A|intron_varian…
chr12	25215520	C	T	{'AC': [2], 'AF': [1.0], 'AN': 2, 'DP': 1254, 'ExcessHet': 0.0, 'FS': 0.0, 'MLEAC': [2], 'MLEAF': [1.0], 'MQ': 60.0, 'QD': 31.79, 'SOR': 0.847, 'ANN': ['T|missense_variant|MODERATE|KRAS|ENSG00000133703|transcript|ENST00000256078.9|protein_coding|5/6|c.491G>A|p.Arg164Gln|681/5430|491/570|164/189||', 'T|downstream_gene_variant|MODIFIER|AC092794.1|ENSG00000274987|transcript|ENST00000612734.1|pseudog…
chr12	25215485	T	G	{'AC': [2], 'AF': [1.0], 'AN': 2, 'DP': 1086, 'ExcessHet': 0.0, 'FS': 0.0, 'MLEAC': [2], 'MLEAF': [1.0], 'MQ': 60.0, 'QD': 28.69, 'SOR': 1.59, 'ANN': ['G|missense_variant|MODERATE|KRAS|ENSG00000133703|transcript|ENST00000256078.9|protein_coding|5/6|c.526A>C|p.Lys176Gln|716/5430|526/570|176/189||', 'G|downstream_gene_variant|MODIFIER|AC092794.1|ENSG00000274987|transcript|ENST00000612734.1|pseudoge…
chr12	25227266	A	T	{'AC': [2], 'AF': [1.0], 'AN': 2, 'DP': 1105, 'ExcessHet': 0.0, 'FS': 0.0, 'MLEAC': [2], 'MLEAF': [1.0], 'MQ': 60.0, 'QD': 31.15, 'SOR': 1.573, 'ANN': ['T|missense_variant|MODERATE|KRAS|ENSG00000133703|transcript|ENST00000256078.9|protein_coding|3/6|c.258T>A|p.Asn86Lys|448/5430|258/570|86/189||', 'T|missense_variant|MODERATE|KRAS|ENSG00000133703|transcript|ENST00000311936.8|protein_coding|3/5|c.2…
chr12	25245383	A	G	{'AC': [2], 'AF': [1.0], 'AN': 2, 'DP': 840, 'ExcessHet': 0.0, 'FS': 0.0, 'MLEAC': [2], 'MLEAF': [1.0], 'MQ': 59.98, 'QD': 29.83, 'SOR': 0.737, 'ANN': ['G|start_lost|HIGH|KRAS|ENSG00000133703|transcript|ENST00000256078.9|protein_coding|2/6|c.2T>C|p.Met1?|192/5430|2/570|1/189||', 'G|start_lost|HIGH|KRAS|ENSG00000133703|transcript|ENST00000311936.8|protein_coding|2/5|c.2T>C|p.Met1?|192/5306|2/567|1…
chr12	25227260	T	C	{'AC': [2], 'AF': [1.0], 'AN': 2, 'DP': 1110, 'ExcessHet': 0.0, 'FS': 0.0, 'MLEAC': [2], 'MLEAF': [1.0], 'MQ': 60.0, 'QD': 30.31, 'SOR': 1.633, 'ANN': ['C|synonymous_variant|LOW|KRAS|ENSG00000133703|transcript|ENST00000256078.9|protein_coding|3/6|c.264A>G|p.Lys88Lys|454/5430|264/570|88/189||', 'C|synonymous_variant|LOW|KRAS|ENSG00000133703|transcript|ENST00000311936.8|protein_coding|3/5|c.264A>G|…
chr12	25227308	C	T	{'AC': [2], 'AF': [1.0], 'AN': 2, 'DP': 1265, 'ExcessHet': 0.0, 'FS': 0.0, 'MLEAC': [2], 'MLEAF': [1.0], 'MQ': 60.0, 'QD': 30.21, 'SOR': 0.997, 'ANN': ['T|missense_variant|MODERATE|KRAS|ENSG00000133703|transcript|ENST00000256078.9|protein_coding|3/6|c.216G>A|p.Met72Ile|406/5430|216/570|72/189||', 'T|missense_variant|MODERATE|KRAS|ENSG00000133703|transcript|ENST00000311936.8|protein_coding|3/5|c.2…
chr12	25225769	G	C	{'AC': [2], 'AF': [1.0], 'AN': 2, 'DP': 1077, 'ExcessHet': 0.0, 'FS': 0.0, 'MLEAC': [2], 'MLEAF': [1.0], 'MQ': 59.97, 'QD': 31.38, 'SOR': 1.718, 'ANN': ['C|missense_variant|MODERATE|KRAS|ENSG00000133703|transcript|ENST00000256078.9|protein_coding|4/6|c.295C>G|p.Gln99Glu|485/5430|295/570|99/189||', 'C|missense_variant|MODERATE|KRAS|ENSG00000133703|transcript|ENST00000311936.8|protein_coding|4/5|c.…
chr12	25227305	C	T	{'AC': [2], 'AF': [1.0], 'AN': 2, 'DP': 1256, 'ExcessHet': 0.0, 'FS': 0.0, 'MLEAC': [2], 'MLEAF': [1.0], 'MQ': 60.0, 'QD': 26.62, 'SOR': 0.869, 'ANN': ['T|synonymous_variant|LOW|KRAS|ENSG00000133703|transcript|ENST00000256078.9|protein_coding|3/6|c.219G>A|p.Arg73Arg|409/5430|219/570|73/189||', 'T|synonymous_variant|LOW|KRAS|ENSG00000133703|transcript|ENST00000311936.8|protein_coding|3/5|c.219G>A|…
chr7	116795714	C	T	{'AC': [2], 'AF': [1.0], 'AN': 2, 'BaseQRankSum': 2.801, 'DP': 1003, 'ExcessHet': 0.0, 'FS': 3.022, 'MLEAC': [2], 'MLEAF': [1.0], 'MQ': 60.0, 'MQRankSum': 0.0, 'QD': 28.9, 'ReadPosRankSum': 1.341, 'SOR': 1.011, 'ANN': ['T|synonymous_variant|LOW|MET|ENSG00000105976|transcript|ENST00000318493.11|protein_coding|20/21|c.3912C>T|p.Asp1304Asp|4308/6876|3912/4227|1304/1408||', 'T|synonymous_variant|LOW|…
chr7	116795968	G	A	{'AC': [2], 'AF': [1.0], 'AN': 2, 'BaseQRankSum': 0.304, 'DP': 812, 'ExcessHet': 0.0, 'FS': 2.861, 'MLEAC': [2], 'MLEAF': [1.0], 'MQ': 60.0, 'MQRankSum': 0.0, 'QD': 29.44, 'ReadPosRankSum': 1.023, 'SOR': 0.626, 'ANN': ['A|synonymous_variant|LOW|MET|ENSG00000105976|transcript|ENST00000318493.11|protein_coding|21/21|c.4071G>A|p.Ala1357Ala|4467/6876|4071/4227|1357/1408||', 'A|synonymous_variant|LOW|…
chr7	116796043	G	A	{'AC': [2], 'AF': [1.0], 'AN': 2, 'BaseQRankSum': 2.684, 'DP': 1003, 'ExcessHet': 0.0, 'FS': 2.747, 'MLEAC': [2], 'MLEAF': [1.0], 'MQ': 60.0, 'MQRankSum': 0.0, 'QD': 27.42, 'ReadPosRankSum': 0.839, 'SOR': 0.538, 'ANN': ['A|synonymous_variant|LOW|MET|ENSG00000105976|transcript|ENST00000318493.11|protein_coding|21/21|c.4146G>A|p.Pro1382Pro|4542/6876|4146/4227|1382/1408||', 'A|synonymous_variant|LOW…
chr1	114713836	T	C	{'AC': [2], 'AF': [1.0], 'AN': 2, 'DP': 1096, 'ExcessHet': 0.0, 'FS': 0.0, 'MLEAC': [2], 'MLEAF': [1.0], 'MQ': 60.0, 'QD': 28.05, 'SOR': 0.858, 'ANN': ['C|missense_variant|MODERATE|NRAS|ENSG00000213281|transcript|ENST00000369535.5|protein_coding|3/7|c.254A>G|p.Asn85Ser|385/4326|254/570|85/189||', 'C|downstream_gene_variant|MODIFIER|CSDE1|ENSG00000009307|transcript|ENST00000438362.6|protein_coding…
chr1	114709688	T	C	{'AC': [2], 'AF': [1.0], 'AN': 2, 'DP': 1030, 'ExcessHet': 0.0, 'FS': 0.0, 'MLEAC': [2], 'MLEAF': [1.0], 'MQ': 60.0, 'QD': 28.44, 'SOR': 0.765, 'ANN': ['C|missense_variant|MODERATE|NRAS|ENSG00000213281|transcript|ENST00000369535.5|protein_coding|4/7|c.331A>G|p.Met111Val|462/4326|331/570|111/189||']}
chr1	114713870	T	A	{'AC': [2], 'AF': [1.0], 'AN': 2, 'DP': 887, 'ExcessHet': 0.0, 'FS': 0.0, 'MLEAC': [2], 'MLEAF': [1.0], 'MQ': 60.0, 'QD': 28.1, 'SOR': 1.962, 'ANN': ['A|missense_variant|MODERATE|NRAS|ENSG00000213281|transcript|ENST00000369535.5|protein_coding|3/7|c.220A>T|p.Thr74Ser|351/4326|220/570|74/189||', 'A|downstream_gene_variant|MODIFIER|CSDE1|ENSG00000009307|transcript|ENST00000438362.6|protein_coding||…
chr1	114716179	T	C	{'AC': [2], 'AF': [1.0], 'AN': 2, 'DP': 875, 'ExcessHet': 0.0, 'FS': 0.0, 'MLEAC': [2], 'MLEAF': [1.0], 'MQ': 60.0, 'QD': 31.54, 'SOR': 1.748, 'ANN': ['C|splice_acceptor_variant&intron_variant|HIGH|NRAS|ENSG00000213281|transcript|ENST00000369535.5|protein_coding|1/6|c.-17-2A>G||||||', 'C|downstream_gene_variant|MODIFIER|CSDE1|ENSG00000009307|transcript|ENST00000438362.6|protein_coding||c.*1990A>G…
chr1	114716151	A	C	{'AC': [2], 'AF': [1.0], 'AN': 2, 'DP': 946, 'ExcessHet': 0.0, 'FS': 0.0, 'MLEAC': [2], 'MLEAF': [1.0], 'MQ': 60.0, 'QD': 34.31, 'SOR': 0.697, 'ANN': ['C|missense_variant|MODERATE|NRAS|ENSG00000213281|transcript|ENST00000369535.5|protein_coding|2/7|c.10T>G|p.Tyr4Asp|141/4326|10/570|4/189||', 'C|downstream_gene_variant|MODIFIER|CSDE1|ENSG00000009307|transcript|ENST00000438362.6|protein_coding||c.*…
chr1	114709612	C	T	{'AC': [2], 'AF': [1.0], 'AN': 2, 'DP': 1099, 'ExcessHet': 0.0, 'FS': 0.0, 'MLEAC': [2], 'MLEAF': [1.0], 'MQ': 60.0, 'QD': 25.97, 'SOR': 1.007, 'ANN': ['T|missense_variant|MODERATE|NRAS|ENSG00000213281|transcript|ENST00000369535.5|protein_coding|4/7|c.407G>A|p.Ser136Asn|538/4326|407/570|136/189||']}
chr1	114709696	T	C	{'AC': [2], 'AF': [1.0], 'AN': 2, 'DP': 946, 'ExcessHet': 0.0, 'FS': 0.0, 'MLEAC': [2], 'MLEAF': [1.0], 'MQ': 60.0, 'QD': 25.47, 'SOR': 0.795, 'ANN': ['C|missense_variant|MODERATE|NRAS|ENSG00000213281|transcript|ENST00000369535.5|protein_coding|4/7|c.323A>G|p.Asp108Gly|454/4326|323/570|108/189||']}
chr1	114713831	T	A	{'AC': [2], 'AF': [1.0], 'AN': 2, 'DP': 1047, 'ExcessHet': 0.0, 'FS': 0.0, 'MLEAC': [2], 'MLEAF': [1.0], 'MQ': 60.0, 'QD': 35.18, 'SOR': 0.754, 'ANN': ['A|missense_variant|MODERATE|NRAS|ENSG00000213281|transcript|ENST00000369535.5|protein_coding|3/7|c.259A>T|p.Ser87Cys|390/4326|259/570|87/189||', 'A|downstream_gene_variant|MODIFIER|CSDE1|ENSG00000009307|transcript|ENST00000438362.6|protein_coding…
chr1	114716132	C	T	{'AC': [2], 'AF': [1.0], 'AN': 2, 'DP': 913, 'ExcessHet': 0.0, 'FS': 0.0, 'MLEAC': [2], 'MLEAF': [1.0], 'MQ': 60.0, 'QD': 31.08, 'SOR': 1.316, 'ANN': ['T|missense_variant|MODERATE|NRAS|ENSG00000213281|transcript|ENST00000369535.5|protein_coding|2/7|c.29G>A|p.Gly10Glu|160/4326|29/570|10/189||', 'T|downstream_gene_variant|MODIFIER|CSDE1|ENSG00000009307|transcript|ENST00000438362.6|protein_coding||c…
chr1	114713818	G	A	{'AC': [2], 'AF': [1.0], 'AN': 2, 'DP': 1006, 'ExcessHet': 0.0, 'FS': 0.0, 'MLEAC': [2], 'MLEAF': [1.0], 'MQ': 60.0, 'QD': 32.58, 'SOR': 0.888, 'ANN': ['A|missense_variant|MODERATE|NRAS|ENSG00000213281|transcript|ENST00000369535.5|protein_coding|3/7|c.272C>T|p.Ala91Val|403/4326|272/570|91/189||', 'A|downstream_gene_variant|MODIFIER|CSDE1|ENSG00000009307|transcript|ENST00000438362.6|protein_coding…
chr1	114709728	C	T	{'AC': [2], 'AF': [1.0], 'AN': 2, 'DP': 937, 'ExcessHet': 0.0, 'FS': 0.0, 'MLEAC': [2], 'MLEAF': [1.0], 'MQ': 60.0, 'QD': 38.25, 'SOR': 1.058, 'ANN': ['T|splice_region_variant&synonymous_variant|LOW|NRAS|ENSG00000213281|transcript|ENST00000369535.5|protein_coding|4/7|c.291G>A|p.Arg97Arg|422/4326|291/570|97/189||']}
chr1	114709706	C	T	{'AC': [2], 'AF': [1.0], 'AN': 2, 'DP': 943, 'ExcessHet': 0.0, 'FS': 0.0, 'MLEAC': [2], 'MLEAF': [1.0], 'MQ': 60.0, 'QD': 27.61, 'SOR': 0.712, 'ANN': ['T|missense_variant|MODERATE|NRAS|ENSG00000213281|transcript|ENST00000369535.5|protein_coding|4/7|c.313G>A|p.Asp105Asn|444/4326|313/570|105/189||']}
chr1	114713874	C	T	{'AC': [2], 'AF': [1.0], 'AN': 2, 'DP': 872, 'ExcessHet': 0.0, 'FS': 0.0, 'MLEAC': [2], 'MLEAF': [1.0], 'MQ': 60.0, 'QD': 33.08, 'SOR': 2.158, 'ANN': ['T|missense_variant|MODERATE|NRAS|ENSG00000213281|transcript|ENST00000369535.5|protein_coding|3/7|c.216G>A|p.Met72Ile|347/4326|216/570|72/189||', 'T|downstream_gene_variant|MODIFIER|CSDE1|ENSG00000009307|transcript|ENST00000438362.6|protein_coding|…
chr1	114709720	A	G	{'AC': [2], 'AF': [1.0], 'AN': 2, 'DP': 947, 'ExcessHet': 0.0, 'FS': 0.0, 'MLEAC': [2], 'MLEAF': [1.0], 'MQ': 60.0, 'QD': 34.7, 'SOR': 0.993, 'ANN': ['G|missense_variant|MODERATE|NRAS|ENSG00000213281|transcript|ENST00000369535.5|protein_coding|4/7|c.299T>C|p.Ile100Thr|430/4326|299/570|100/189||']}
chr1	114716167	C	G	{'AC': [2], 'AF': [1.0], 'AN': 2, 'DP': 935, 'ExcessHet': 0.0, 'FS': 0.0, 'MLEAC': [2], 'MLEAF': [1.0], 'MQ': 60.0, 'QD': 28.01, 'SOR': 1.038, 'ANN': ['G|5_prime_UTR_premature_start_codon_gain_variant|LOW|NRAS|ENSG00000213281|transcript|ENST00000369535.5|protein_coding|2/7|c.-7G>C||||||', 'G|5_prime_UTR_variant|MODIFIER|NRAS|ENSG00000213281|transcript|ENST00000369535.5|protein_coding|2/7|c.-7G>C|…
chr1	114713830	C	T	{'AC': [2], 'AF': [1.0], 'AN': 2, 'DP': 1057, 'ExcessHet': 0.0, 'FS': 0.0, 'MLEAC': [2], 'MLEAF': [1.0], 'MQ': 60.0, 'QD': 24.9, 'SOR': 0.75, 'ANN': ['T|missense_variant|MODERATE|NRAS|ENSG00000213281|transcript|ENST00000369535.5|protein_coding|3/7|c.260G>A|p.Ser87Asn|391/4326|260/570|87/189||', 'T|downstream_gene_variant|MODIFIER|CSDE1|ENSG00000009307|transcript|ENST00000438362.6|protein_coding||…
chr1	114713889	C	T	{'AC': [2], 'AF': [1.0], 'AN': 2, 'DP': 812, 'ExcessHet': 0.0, 'FS': 0.0, 'MLEAC': [2], 'MLEAF': [1.0], 'MQ': 60.0, 'QD': 29.85, 'SOR': 2.332, 'ANN': ['T|missense_variant|MODERATE|NRAS|ENSG00000213281|transcript|ENST00000369535.5|protein_coding|3/7|c.201G>A|p.Met67Ile|332/4326|201/570|67/189||', 'T|downstream_gene_variant|MODIFIER|CSDE1|ENSG00000009307|transcript|ENST00000438362.6|protein_coding|…
chr1	114709685	C	T	{'AC': [2], 'AF': [1.0], 'AN': 2, 'DP': 1015, 'ExcessHet': 0.0, 'FS': 0.0, 'MLEAC': [2], 'MLEAF': [1.0], 'MQ': 60.0, 'QD': 27.35, 'SOR': 0.777, 'ANN': ['T|missense_variant|MODERATE|NRAS|ENSG00000213281|transcript|ENST00000369535.5|protein_coding|4/7|c.334G>A|p.Val112Met|465/4326|334/570|112/189||']}
chr1	114716114	T	G	{'AC': [2], 'AF': [1.0], 'AN': 2, 'DP': 916, 'ExcessHet': 0.0, 'FS': 0.0, 'MLEAC': [2], 'MLEAF': [1.0], 'MQ': 60.0, 'QD': 27.52, 'SOR': 1.345, 'ANN': ['G|missense_variant|MODERATE|NRAS|ENSG00000213281|transcript|ENST00000369535.5|protein_coding|2/7|c.47A>C|p.Lys16Thr|178/4326|47/570|16/189||', 'G|downstream_gene_variant|MODIFIER|CSDE1|ENSG00000009307|transcript|ENST00000438362.6|protein_coding||c…
chr1	114713886	T	A	{'AC': [2], 'AF': [1.0], 'AN': 2, 'DP': 812, 'ExcessHet': 0.0, 'FS': 0.0, 'MLEAC': [2], 'MLEAF': [1.0], 'MQ': 60.0, 'QD': 28.2, 'SOR': 2.285, 'ANN': ['A|missense_variant|MODERATE|NRAS|ENSG00000213281|transcript|ENST00000369535.5|protein_coding|3/7|c.204A>T|p.Arg68Ser|335/4326|204/570|68/189||', 'A|downstream_gene_variant|MODIFIER|CSDE1|ENSG00000009307|transcript|ENST00000438362.6|protein_coding||…
chr4	54277920	A	G	{'AC': [2], 'AF': [1.0], 'AN': 2, 'DP': 1040, 'ExcessHet': 0.0, 'FS': 0.0, 'MLEAC': [2], 'MLEAF': [1.0], 'MQ': 60.0, 'QD': 33.02, 'SOR': 1.205, 'ANN': ['G|missense_variant|MODERATE|PDGFRA|ENSG00000134853|transcript|ENST00000257290.10|protein_coding|14/23|c.1916A>G|p.Gln639Arg|2051/6378|1916/3270|639/1089||', 'G|missense_variant|MODERATE|AC058822.1|ENSG00000282278|transcript|ENST00000507166.5|prot…
chr4	54285918	G	T	{'AC': [2], 'AF': [1.0], 'AN': 2, 'DP': 845, 'ExcessHet': 0.0, 'FS': 0.0, 'MLEAC': [2], 'MLEAF': [1.0], 'MQ': 60.0, 'QD': 34.03, 'SOR': 1.028, 'ANN': ['T|synonymous_variant|LOW|PDGFRA|ENSG00000134853|transcript|ENST00000257290.10|protein_coding|18/23|c.2517G>T|p.Leu839Leu|2652/6378|2517/3270|839/1089||', 'T|synonymous_variant|LOW|AC058822.1|ENSG00000282278|transcript|ENST00000507166.5|protein_cod…
chr4	54277897	C	T	{'AC': [2], 'AF': [1.0], 'AN': 2, 'DP': 925, 'ExcessHet': 0.0, 'FS': 0.0, 'MLEAC': [2], 'MLEAF': [1.0], 'MQ': 60.0, 'QD': 30.97, 'SOR': 1.545, 'ANN': ['T|splice_region_variant&synonymous_variant|LOW|PDGFRA|ENSG00000134853|transcript|ENST00000257290.10|protein_coding|14/23|c.1893C>T|p.Pro631Pro|2028/6378|1893/3270|631/1089||', 'T|splice_region_variant&non_coding_transcript_exon_variant|LOW|PDGFRA|…
chr4	54273634	G	A	{'AC': [2], 'AF': [1.0], 'AN': 2, 'DP': 920, 'ExcessHet': 0.0, 'FS': 0.0, 'MLEAC': [2], 'MLEAF': [1.0], 'MQ': 60.0, 'QD': 36.58, 'SOR': 0.857, 'ANN': ['A|missense_variant|MODERATE|PDGFRA|ENSG00000134853|transcript|ENST00000257290.10|protein_coding|10/23|c.1462G>A|p.Val488Met|1597/6378|1462/3270|488/1089||', 'A|upstream_gene_variant|MODIFIER|PDGFRA|ENSG00000134853|transcript|ENST00000507536.1|reta…
chr4	54285490	A	C	{'AC': [2], 'AF': [1.0], 'AN': 2, 'DP': 996, 'ExcessHet': 0.0, 'FS': 0.0, 'MLEAC': [2], 'MLEAF': [1.0], 'MQ': 60.0, 'QD': 34.81, 'SOR': 1.306, 'ANN': ['C|splice_region_variant&intron_variant|LOW|PDGFRA|ENSG00000134853|transcript|ENST00000257290.10|protein_coding|17/22|c.2439+4A>C||||||', 'C|splice_region_variant&intron_variant|LOW|AC058822.1|ENSG00000282278|transcript|ENST00000507166.5|protein_co…
chr4	54263927	G	T	{'AC': [2], 'AF': [1.0], 'AN': 2, 'DP': 884, 'ExcessHet': 0.0, 'FS': 0.0, 'MLEAC': [2], 'MLEAF': [1.0], 'MQ': 60.0, 'QD': 28.83, 'SOR': 2.402, 'ANN': ['T|missense_variant&splice_region_variant|MODERATE|PDGFRA|ENSG00000134853|transcript|ENST00000257290.10|protein_coding|4/23|c.628G>T|p.Ala210Ser|763/6378|628/3270|210/1089||', 'T|missense_variant|MODERATE|PDGFRA|ENSG00000134853|transcript|ENST00000…
chr4	54274864	G	T	{'AC': [2], 'AF': [1.0], 'AN': 2, 'DP': 906, 'ExcessHet': 0.0, 'FS': 0.0, 'MLEAC': [2], 'MLEAF': [1.0], 'MQ': 60.0, 'QD': 30.11, 'SOR': 0.747, 'ANN': ['T|missense_variant|MODERATE|PDGFRA|ENSG00000134853|transcript|ENST00000257290.10|protein_coding|12/23|c.1677G>T|p.Trp559Cys|1812/6378|1677/3270|559/1089||', 'T|upstream_gene_variant|MODIFIER|PDGFRA|ENSG00000134853|transcript|ENST00000507536.1|reta…
chr4	54277958	G	T	{'AC': [2], 'AF': [1.0], 'AN': 2, 'DP': 970, 'ExcessHet': 0.0, 'FS': 0.0, 'MLEAC': [2], 'MLEAF': [1.0], 'MQ': 60.0, 'QD': 34.35, 'SOR': 1.219, 'ANN': ['T|missense_variant|MODERATE|PDGFRA|ENSG00000134853|transcript|ENST00000257290.10|protein_coding|14/23|c.1954G>T|p.Gly652Trp|2089/6378|1954/3270|652/1089||', 'T|missense_variant|MODERATE|AC058822.1|ENSG00000282278|transcript|ENST00000507166.5|prote…
chr4	54285398	A	T	{'AC': [2], 'AF': [1.0], 'AN': 2, 'DP': 1010, 'ExcessHet': 0.0, 'FS': 0.0, 'MLEAC': [2], 'MLEAF': [1.0], 'MQ': 60.0, 'QD': 24.98, 'SOR': 1.015, 'ANN': ['T|missense_variant|MODERATE|PDGFRA|ENSG00000134853|transcript|ENST00000257290.10|protein_coding|17/23|c.2351A>T|p.Asp784Val|2486/6378|2351/3270|784/1089||', 'T|missense_variant|MODERATE|AC058822.1|ENSG00000282278|transcript|ENST00000507166.5|prot…
chr4	54289051	G	C	{'AC': [2], 'AF': [1.0], 'AN': 2, 'DP': 1011, 'ExcessHet': 0.0, 'FS': 0.0, 'MLEAC': [2], 'MLEAF': [1.0], 'MQ': 60.0, 'QD': 28.49, 'SOR': 1.18, 'ANN': ['C|missense_variant|MODERATE|PDGFRA|ENSG00000134853|transcript|ENST00000257290.10|protein_coding|21/23|c.2817G>C|p.Lys939Asn|2952/6378|2817/3270|939/1089||', 'C|missense_variant|MODERATE|AC058822.1|ENSG00000282278|transcript|ENST00000507166.5|prote…
chr4	54278480	C	A	{'AC': [2], 'AF': [1.0], 'AN': 2, 'DP': 971, 'ExcessHet': 0.0, 'FS': 0.0, 'MLEAC': [2], 'MLEAF': [1.0], 'MQ': 60.0, 'QD': 33.62, 'SOR': 1.076, 'ANN': ['A|synonymous_variant|LOW|PDGFRA|ENSG00000134853|transcript|ENST00000257290.10|protein_coding|15/23|c.2121C>A|p.Ile707Ile|2256/6378|2121/3270|707/1089||', 'A|synonymous_variant|LOW|AC058822.1|ENSG00000282278|transcript|ENST00000507166.5|protein_cod…
chr4	54278428	G	T	{'AC': [2], 'AF': [1.0], 'AN': 2, 'DP': 848, 'ExcessHet': 0.0, 'FS': 0.0, 'MLEAC': [2], 'MLEAF': [1.0], 'MQ': 60.0, 'QD': 29.34, 'SOR': 1.537, 'ANN': ['T|missense_variant|MODERATE|PDGFRA|ENSG00000134853|transcript|ENST00000257290.10|protein_coding|15/23|c.2069G>T|p.Arg690Met|2204/6378|2069/3270|690/1089||', 'T|missense_variant|MODERATE|AC058822.1|ENSG00000282278|transcript|ENST00000507166.5|prote…
chr4	54267667	G	C	{'AC': [2], 'AF': [1.0], 'AN': 2, 'DP': 865, 'ExcessHet': 0.0, 'FS': 0.0, 'MLEAC': [2], 'MLEAF': [1.0], 'MQ': 60.0, 'QD': 31.38, 'SOR': 0.738, 'ANN': ['C|missense_variant|MODERATE|PDGFRA|ENSG00000134853|transcript|ENST00000257290.10|protein_coding|7/23|c.1047G>C|p.Trp349Cys|1182/6378|1047/3270|349/1089||', 'C|downstream_gene_variant|MODIFIER|PDGFRA|ENSG00000134853|transcript|ENST00000508170.5|pro…
chr4	54295158	G	T	{'AC': [2], 'AF': [1.0], 'AN': 2, 'DP': 976, 'ExcessHet': 0.0, 'FS': 0.0, 'MLEAC': [2], 'MLEAF': [1.0], 'MQ': 60.0, 'QD': 28.91, 'SOR': 1.022, 'ANN': ['T|synonymous_variant|LOW|PDGFRA|ENSG00000134853|transcript|ENST00000257290.10|protein_coding|23/23|c.3156G>T|p.Thr1052Thr|3291/6378|3156/3270|1052/1089||', 'T|synonymous_variant|LOW|AC058822.1|ENSG00000282278|transcript|ENST00000507166.5|protein_c…
chr4	54267422	A	T	{'AC': [2], 'AF': [1.0], 'AN': 2, 'DP': 931, 'ExcessHet': 0.0, 'FS': 0.0, 'MLEAC': [2], 'MLEAF': [1.0], 'MQ': 60.0, 'QD': 31.18, 'SOR': 0.786, 'ANN': ['T|missense_variant|MODERATE|PDGFRA|ENSG00000134853|transcript|ENST00000257290.10|protein_coding|6/23|c.893A>T|p.Glu298Val|1028/6378|893/3270|298/1089||', 'T|downstream_gene_variant|MODIFIER|PDGFRA|ENSG00000134853|transcript|ENST00000508170.5|prote…
chr4	54295283	C	T	{'AC': [2], 'AF': [1.0], 'AN': 2, 'DP': 933, 'ExcessHet': 0.0, 'FS': 0.0, 'MLEAC': [2], 'MLEAF': [1.0], 'MQ': 60.0, 'QD': 26.87, 'SOR': 0.785, 'ANN': ['T|3_prime_UTR_variant|MODIFIER|PDGFRA|ENSG00000134853|transcript|ENST00000257290.10|protein_coding|23/23|c.*11C>T|||||11|', 'T|downstream_gene_variant|MODIFIER|AC058822.1|ENSG00000282278|transcript|ENST00000507166.5|protein_coding||c.*11C>T|||||11…
chr4	54295244	C	T	{'AC': [2], 'AF': [1.0], 'AN': 2, 'DP': 997, 'ExcessHet': 0.0, 'FS': 0.0, 'MLEAC': [2], 'MLEAF': [1.0], 'MQ': 60.0, 'QD': 28.6, 'SOR': 0.695, 'ANN': ['T|missense_variant|MODERATE|PDGFRA|ENSG00000134853|transcript|ENST00000257290.10|protein_coding|23/23|c.3242C>T|p.Ser1081Leu|3377/6378|3242/3270|1081/1089||', 'T|missense_variant|MODERATE|AC058822.1|ENSG00000282278|transcript|ENST00000507166.5|prot…
chr4	54274537	G	T	{'AC': [2], 'AF': [1.0], 'AN': 2, 'DP': 1044, 'ExcessHet': 0.0, 'FS': 0.0, 'MLEAC': [2], 'MLEAF': [1.0], 'MQ': 60.0, 'QD': 28.23, 'SOR': 0.733, 'ANN': ['T|missense_variant|MODERATE|PDGFRA|ENSG00000134853|transcript|ENST00000257290.10|protein_coding|11/23|c.1565G>T|p.Arg522Leu|1700/6378|1565/3270|522/1089||', 'T|upstream_gene_variant|MODIFIER|PDGFRA|ENSG00000134853|transcript|ENST00000507536.1|ret…
chr4	54295177	T	G	{'AC': [2], 'AF': [1.0], 'AN': 2, 'DP': 1025, 'ExcessHet': 0.0, 'FS': 0.0, 'MLEAC': [2], 'MLEAF': [1.0], 'MQ': 60.0, 'QD': 29.93, 'SOR': 0.772, 'ANN': ['G|missense_variant|MODERATE|PDGFRA|ENSG00000134853|transcript|ENST00000257290.10|protein_coding|23/23|c.3175T>G|p.Phe1059Val|3310/6378|3175/3270|1059/1089||', 'G|missense_variant|MODERATE|AC058822.1|ENSG00000282278|transcript|ENST00000507166.5|pr…
chr4	54263911	T	C	{'AC': [2], 'AF': [1.0], 'AN': 2, 'DP': 1030, 'ExcessHet': 0.0, 'FS': 0.0, 'MLEAC': [2], 'MLEAF': [1.0], 'MQ': 60.0, 'QD': 29.58, 'SOR': 2.388, 'ANN': ['C|synonymous_variant|LOW|PDGFRA|ENSG00000134853|transcript|ENST00000257290.10|protein_coding|4/23|c.612T>C|p.Asn204Asn|747/6378|612/3270|204/1089||', 'C|synonymous_variant|LOW|PDGFRA|ENSG00000134853|transcript|ENST00000508170.5|protein_coding|4/4…
chr10	43114745	C	T	{'AC': [2], 'AF': [1.0], 'AN': 2, 'DP': 1633, 'ExcessHet': 0.0, 'FS': 0.0, 'MLEAC': [2], 'MLEAF': [1.0], 'MQ': 60.0, 'QD': 32.39, 'SOR': 1.529, 'ANN': ['T|downstream_gene_variant|MODIFIER|RET|ENSG00000165731|transcript|ENST00000498820.5|protein_coding||c.*152C>T|||||152|WARNING_TRANSCRIPT_INCOMPLETE', 'T|intron_variant|MODIFIER|RET|ENSG00000165731|transcript|ENST00000340058.6|protein_coding|11/18…
chr10	43111390	T	G	{'AC': [2], 'AF': [1.0], 'AN': 2, 'DP': 1022, 'ExcessHet': 0.0, 'FS': 0.0, 'MLEAC': [2], 'MLEAF': [1.0], 'MQ': 60.0, 'QD': 31.06, 'SOR': 0.726, 'ANN': ['G|missense_variant|MODERATE|RET|ENSG00000165731|transcript|ENST00000340058.6|protein_coding|7/19|c.1447T>G|p.Tyr483Asp|1637/4159|1447/3219|483/1072||', 'G|missense_variant|MODERATE|RET|ENSG00000165731|transcript|ENST00000355710.8|protein_coding|7…
chr10	43126625	C	T	{'AC': [2], 'AF': [1.0], 'AN': 2, 'DP': 1146, 'ExcessHet': 0.0, 'FS': 0.0, 'MLEAC': [2], 'MLEAF': [1.0], 'MQ': 60.0, 'QD': 30.66, 'SOR': 1.245, 'ANN': ['T|synonymous_variant|LOW|RET|ENSG00000165731|transcript|ENST00000340058.6|protein_coding|19/19|c.3090C>T|p.Asp1030Asp|3280/4159|3090/3219|1030/1072||', 'T|synonymous_variant|LOW|RET|ENSG00000165731|transcript|ENST00000355710.8|protein_coding|19/2…
chr10	43118428	G	T	{'AC': [2], 'AF': [1.0], 'AN': 2, 'DP': 939, 'ExcessHet': 0.0, 'FS': 0.0, 'MLEAC': [2], 'MLEAF': [1.0], 'MQ': 60.0, 'QD': 28.8, 'SOR': 1.157, 'ANN': ['T|missense_variant|MODERATE|RET|ENSG00000165731|transcript|ENST00000340058.6|protein_coding|13/19|c.2340G>T|p.Lys780Asn|2530/4159|2340/3219|780/1072||', 'T|missense_variant|MODERATE|RET|ENSG00000165731|transcript|ENST00000355710.8|protein_coding|13…
chr10	43114546	C	T	{'AC': [2], 'AF': [1.0], 'AN': 2, 'DP': 1326, 'ExcessHet': 0.0, 'FS': 0.0, 'MLEAC': [2], 'MLEAF': [1.0], 'MQ': 60.0, 'QD': 27.17, 'SOR': 1.137, 'ANN': ['T|missense_variant|MODERATE|RET|ENSG00000165731|transcript|ENST00000340058.6|protein_coding|11/19|c.1946C>T|p.Ser649Leu|2136/4159|1946/3219|649/1072||', 'T|missense_variant|MODERATE|RET|ENSG00000165731|transcript|ENST00000498820.5|protein_coding|…
chr10	43114497	C	T	{'AC': [2], 'AF': [1.0], 'AN': 2, 'DP': 1301, 'ExcessHet': 0.0, 'FS': 0.0, 'MLEAC': [2], 'MLEAF': [1.0], 'MQ': 60.0, 'QD': 27.83, 'SOR': 0.71, 'ANN': ['T|synonymous_variant|LOW|RET|ENSG00000165731|transcript|ENST00000340058.6|protein_coding|11/19|c.1897C>T|p.Leu633Leu|2087/4159|1897/3219|633/1072||', 'T|synonymous_variant|LOW|RET|ENSG00000165731|transcript|ENST00000498820.5|protein_coding|5/5|c.4…
chr10	43126652	G	A	{'AC': [2], 'AF': [1.0], 'AN': 2, 'DP': 1104, 'ExcessHet': 0.0, 'FS': 0.0, 'MLEAC': [2], 'MLEAF': [1.0], 'MQ': 60.0, 'QD': 27.15, 'SOR': 0.824, 'ANN': ['A|synonymous_variant|LOW|RET|ENSG00000165731|transcript|ENST00000340058.6|protein_coding|19/19|c.3117G>A|p.Pro1039Pro|3307/4159|3117/3219|1039/1072||', 'A|synonymous_variant|LOW|RET|ENSG00000165731|transcript|ENST00000355710.8|protein_coding|19/2…
chr10	43100629	G	A	{'AC': [2], 'AF': [1.0], 'AN': 2, 'DP': 921, 'ExcessHet': 0.0, 'FS': 0.0, 'MLEAC': [2], 'MLEAF': [1.0], 'MQ': 60.0, 'QD': 29.83, 'SOR': 1.768, 'ANN': ['A|missense_variant|MODERATE|RET|ENSG00000165731|transcript|ENST00000340058.6|protein_coding|2/19|c.244G>A|p.Glu82Lys|434/4159|244/3219|82/1072||', 'A|missense_variant|MODERATE|RET|ENSG00000165731|transcript|ENST00000355710.8|protein_coding|2/20|c.…
chr10	43100614	C	T	{'AC': [2], 'AF': [1.0], 'AN': 2, 'DP': 865, 'ExcessHet': 0.0, 'FS': 0.0, 'MLEAC': [2], 'MLEAF': [1.0], 'MQ': 60.0, 'QD': 30.61, 'SOR': 1.677, 'ANN': ['T|missense_variant|MODERATE|RET|ENSG00000165731|transcript|ENST00000340058.6|protein_coding|2/19|c.229C>T|p.Arg77Cys|419/4159|229/3219|77/1072||', 'T|missense_variant|MODERATE|RET|ENSG00000165731|transcript|ENST00000355710.8|protein_coding|2/20|c.…
chr10	43118512	C	T	{'AC': [2], 'AF': [1.0], 'AN': 2, 'DP': 804, 'ExcessHet': 0.0, 'FS': 0.0, 'MLEAC': [2], 'MLEAF': [1.0], 'MQ': 60.0, 'QD': 32.18, 'SOR': 2.052, 'ANN': ['T|downstream_gene_variant|MODIFIER|RET|ENSG00000165731|transcript|ENST00000498820.5|protein_coding||c.*3919C>T|||||3919|WARNING_TRANSCRIPT_INCOMPLETE', 'T|intron_variant|MODIFIER|RET|ENSG00000165731|transcript|ENST00000340058.6|protein_coding|13/1…
chr10	43123677	T	G	{'AC': [2], 'AF': [1.0], 'AN': 2, 'DP': 963, 'ExcessHet': 0.0, 'FS': 0.0, 'MLEAC': [2], 'MLEAF': [1.0], 'MQ': 60.0, 'QD': 29.58, 'SOR': 1.24, 'ANN': ['G|synonymous_variant|LOW|RET|ENSG00000165731|transcript|ENST00000340058.6|protein_coding|17/19|c.2808T>G|p.Ser936Ser|2998/4159|2808/3219|936/1072||', 'G|synonymous_variant|LOW|RET|ENSG00000165731|transcript|ENST00000355710.8|protein_coding|17/20|c.…
chr10	43123803	G	T	{'AC': [2], 'AF': [1.0], 'AN': 2, 'DP': 1047, 'ExcessHet': 0.0, 'FS': 0.0, 'MLEAC': [2], 'MLEAF': [1.0], 'MQ': 60.0, 'QD': 29.87, 'SOR': 1.057, 'ANN': ['T|missense_variant|MODERATE|RET|ENSG00000165731|transcript|ENST00000340058.6|protein_coding|17/19|c.2934G>T|p.Glu978Asp|3124/4159|2934/3219|978/1072||', 'T|missense_variant|MODERATE|RET|ENSG00000165731|transcript|ENST00000355710.8|protein_coding|…
chr10	43120145	C	A	{'AC': [2], 'AF': [1.0], 'AN': 2, 'DP': 1036, 'ExcessHet': 0.0, 'FS': 0.0, 'MLEAC': [2], 'MLEAF': [1.0], 'MQ': 60.0, 'QD': 28.07, 'SOR': 1.577, 'ANN': ['A|stop_gained|HIGH|RET|ENSG00000165731|transcript|ENST00000340058.6|protein_coding|15/19|c.2672C>A|p.Ser891*|2862/4159|2672/3219|891/1072||', 'A|stop_gained|HIGH|RET|ENSG00000165731|transcript|ENST00000355710.8|protein_coding|15/20|c.2672C>A|p.Se…
chr10	43126628	C	T	{'AC': [2], 'AF': [1.0], 'AN': 2, 'DP': 1197, 'ExcessHet': 0.0, 'FS': 0.0, 'MLEAC': [2], 'MLEAF': [1.0], 'MQ': 60.0, 'QD': 25.97, 'SOR': 1.03, 'ANN': ['T|synonymous_variant|LOW|RET|ENSG00000165731|transcript|ENST00000340058.6|protein_coding|19/19|c.3093C>T|p.Asp1031Asp|3283/4159|3093/3219|1031/1072||', 'T|synonymous_variant|LOW|RET|ENSG00000165731|transcript|ENST00000355710.8|protein_coding|19/20…
chr10	43119682	G	A	{'AC': [2], 'AF': [1.0], 'AN': 2, 'DP': 1114, 'ExcessHet': 0.0, 'FS': 0.0, 'MLEAC': [2], 'MLEAF': [1.0], 'MQ': 60.0, 'QD': 31.88, 'SOR': 1.0, 'ANN': ['A|missense_variant|MODERATE|RET|ENSG00000165731|transcript|ENST00000340058.6|protein_coding|14/19|c.2544G>A|p.Met848Ile|2734/4159|2544/3219|848/1072||', 'A|missense_variant|MODERATE|RET|ENSG00000165731|transcript|ENST00000355710.8|protein_coding|14…
chr10	43112871	C	A	{'AC': [2], 'AF': [1.0], 'AN': 2, 'DP': 986, 'ExcessHet': 0.0, 'FS': 0.0, 'MLEAC': [2], 'MLEAF': [1.0], 'MQ': 60.0, 'QD': 33.95, 'SOR': 1.513, 'ANN': ['A|missense_variant|MODERATE|RET|ENSG00000165731|transcript|ENST00000340058.6|protein_coding|9/19|c.1667C>A|p.Ser556Tyr|1857/4159|1667/3219|556/1072||', 'A|missense_variant|MODERATE|RET|ENSG00000165731|transcript|ENST00000498820.5|protein_coding|3/…
chr10	43126629	G	A	{'AC': [2], 'AF': [1.0], 'AN': 2, 'DP': 1203, 'ExcessHet': 0.0, 'FS': 0.0, 'MLEAC': [2], 'MLEAF': [1.0], 'MQ': 60.0, 'QD': 27.6, 'SOR': 1.037, 'ANN': ['A|missense_variant|MODERATE|RET|ENSG00000165731|transcript|ENST00000340058.6|protein_coding|19/19|c.3094G>A|p.Gly1032Ser|3284/4159|3094/3219|1032/1072||', 'A|missense_variant|MODERATE|RET|ENSG00000165731|transcript|ENST00000355710.8|protein_coding…
chr10	43112903	G	A	{'AC': [2], 'AF': [1.0], 'AN': 2, 'DP': 1275, 'ExcessHet': 0.0, 'FS': 0.0, 'MLEAC': [2], 'MLEAF': [1.0], 'MQ': 60.0, 'QD': 28.15, 'SOR': 1.728, 'ANN': ['A|missense_variant|MODERATE|RET|ENSG00000165731|transcript|ENST00000340058.6|protein_coding|9/19|c.1699G>A|p.Asp567Asn|1889/4159|1699/3219|567/1072||', 'A|missense_variant|MODERATE|RET|ENSG00000165731|transcript|ENST00000498820.5|protein_coding|3…
chr10	43116696	C	T	{'AC': [2], 'AF': [1.0], 'AN': 2, 'DP': 812, 'ExcessHet': 0.0, 'FS': 0.0, 'MLEAC': [2], 'MLEAF': [1.0], 'MQ': 60.0, 'QD': 29.26, 'SOR': 1.755, 'ANN': ['T|missense_variant|MODERATE|RET|ENSG00000165731|transcript|ENST00000340058.6|protein_coding|12/19|c.2249C>T|p.Ala750Val|2439/4159|2249/3219|750/1072||', 'T|missense_variant|MODERATE|RET|ENSG00000165731|transcript|ENST00000355710.8|protein_coding|1…
chr10	43100529	G	A	{'AC': [2], 'AF': [1.0], 'AN': 2, 'DP': 933, 'ExcessHet': 0.0, 'FS': 0.0, 'MLEAC': [2], 'MLEAF': [1.0], 'MQ': 60.0, 'QD': 29.84, 'SOR': 1.071, 'ANN': ['A|synonymous_variant|LOW|RET|ENSG00000165731|transcript|ENST00000340058.6|protein_coding|2/19|c.144G>A|p.Thr48Thr|334/4159|144/3219|48/1072||', 'A|synonymous_variant|LOW|RET|ENSG00000165731|transcript|ENST00000355710.8|protein_coding|2/20|c.144G>A…
chr6	117323197	C	T	{'AC': [2], 'AF': [1.0], 'AN': 2, 'DP': 1272, 'ExcessHet': 0.0, 'FS': 0.0, 'MLEAC': [2], 'MLEAF': [1.0], 'MQ': 60.0, 'QD': 32.12, 'SOR': 0.739, 'ANN': ['T|intron_variant|MODIFIER|ROS1|ENSG00000047936|transcript|ENST00000368508.7|protein_coding|34/42|c.5641+1135G>A||||||', 'T|intron_variant|MODIFIER|AL132671.2|ENSG00000282218|transcript|ENST00000467125.1|protein_coding|4/6|c.548-1803G>A||||||WARNI…
chr6	117308819	G	A	{'AC': [2], 'AF': [1.0], 'AN': 2, 'DP': 906, 'ExcessHet': 0.0, 'FS': 0.0, 'MLEAC': [2], 'MLEAF': [1.0], 'MQ': 60.0, 'QD': 27.93, 'SOR': 0.969, 'ANN': ['A|missense_variant|MODERATE|ROS1|ENSG00000047936|transcript|ENST00000368508.7|protein_coding|41/43|c.6544C>T|p.Pro2182Ser|6743/7435|6544/7044|2182/2347||', 'A|missense_variant|MODERATE|ROS1|ENSG00000047936|transcript|ENST00000368507.7|protein_codi…
chr6	117317187	C	T	{'AC': [2], 'AF': [1.0], 'AN': 2, 'DP': 1029, 'ExcessHet': 0.0, 'FS': 0.0, 'MLEAC': [2], 'MLEAF': [1.0], 'MQ': 60.0, 'QD': 27.87, 'SOR': 0.717, 'ANN': ['T|missense_variant|MODERATE|ROS1|ENSG00000047936|transcript|ENST00000368508.7|protein_coding|38/43|c.6091G>A|p.Gly2031Arg|6290/7435|6091/7044|2031/2347||', 'T|missense_variant|MODERATE|ROS1|ENSG00000047936|transcript|ENST00000368507.7|protein_cod…
chr6	117385754	T	A	{'AC': [2], 'AF': [1.0], 'AN': 2, 'DP': 1166, 'ExcessHet': 0.0, 'FS': 0.0, 'MLEAC': [2], 'MLEAF': [1.0], 'MQ': 60.0, 'QD': 27.88, 'SOR': 0.95, 'ANN': ['A|missense_variant|MODERATE|ROS1|ENSG00000047936|transcript|ENST00000368508.7|protein_coding|15/43|c.2233A>T|p.Ile745Phe|2432/7435|2233/7044|745/2347||', 'A|missense_variant|MODERATE|ROS1|ENSG00000047936|transcript|ENST00000368507.7|protein_coding…
chr6	117308887	T	A	{'AC': [2], 'AF': [1.0], 'AN': 2, 'DP': 979, 'ExcessHet': 0.0, 'FS': 0.0, 'MLEAC': [2], 'MLEAF': [1.0], 'MQ': 60.0, 'QD': 29.12, 'SOR': 0.803, 'ANN': ['A|missense_variant|MODERATE|ROS1|ENSG00000047936|transcript|ENST00000368508.7|protein_coding|41/43|c.6476A>T|p.His2159Leu|6675/7435|6476/7044|2159/2347||', 'A|missense_variant|MODERATE|ROS1|ENSG00000047936|transcript|ENST00000368507.7|protein_codi…
chr6	117320826	C	T	{'AC': [2], 'AF': [1.0], 'AN': 2, 'DP': 1003, 'ExcessHet': 0.0, 'FS': 0.0, 'MLEAC': [2], 'MLEAF': [1.0], 'MQ': 60.0, 'QD': 30.67, 'SOR': 0.72, 'ANN': ['T|intron_variant|MODIFIER|ROS1|ENSG00000047936|transcript|ENST00000368508.7|protein_coding|35/42|c.5777+433G>A||||||', 'T|intron_variant|MODIFIER|AL132671.2|ENSG00000282218|transcript|ENST00000467125.1|protein_coding|5/6|c.725+391G>A||||||WARNING_…
chr6	117308890	C	G	{'AC': [2], 'AF': [1.0], 'AN': 2, 'DP': 980, 'ExcessHet': 0.0, 'FS': 0.0, 'MLEAC': [2], 'MLEAF': [1.0], 'MQ': 60.0, 'QD': 30.42, 'SOR': 0.73, 'ANN': ['G|missense_variant|MODERATE|ROS1|ENSG00000047936|transcript|ENST00000368508.7|protein_coding|41/43|c.6473G>C|p.Gly2158Ala|6672/7435|6473/7044|2158/2347||', 'G|missense_variant|MODERATE|ROS1|ENSG00000047936|transcript|ENST00000368507.7|protein_codin…
chr6	117317144	G	A	{'AC': [2], 'AF': [1.0], 'AN': 2, 'DP': 915, 'ExcessHet': 0.0, 'FS': 0.0, 'MLEAC': [2], 'MLEAF': [1.0], 'MQ': 60.0, 'QD': 34.04, 'SOR': 0.758, 'ANN': ['A|missense_variant&splice_region_variant|MODERATE|ROS1|ENSG00000047936|transcript|ENST00000368508.7|protein_coding|38/43|c.6134C>T|p.Thr2045Met|6333/7435|6134/7044|2045/2347||', 'A|missense_variant&splice_region_variant|MODERATE|ROS1|ENSG000000479…
chr6	117321240	G	A	{'AC': [2], 'AF': [1.0], 'AN': 2, 'DP': 1531, 'ExcessHet': 0.0, 'FS': 0.0, 'MLEAC': [2], 'MLEAF': [1.0], 'MQ': 60.0, 'QD': 29.31, 'SOR': 0.727, 'ANN': ['A|synonymous_variant|LOW|AL132671.2|ENSG00000282218|transcript|ENST00000467125.1|protein_coding|5/7|c.702C>T|p.Ile234Ile|702/930|702/930|234/309||WARNING_TRANSCRIPT_NO_START_CODON', 'A|intron_variant|MODIFIER|ROS1|ENSG00000047936|transcript|ENST0…
chr6	117311098	G	A	{'AC': [2], 'AF': [1.0], 'AN': 2, 'DP': 976, 'ExcessHet': 0.0, 'FS': 0.0, 'MLEAC': [2], 'MLEAF': [1.0], 'MQ': 60.0, 'QD': 30.2, 'SOR': 1.366, 'ANN': ['A|missense_variant|MODERATE|ROS1|ENSG00000047936|transcript|ENST00000368508.7|protein_coding|39/43|c.6155C>T|p.Thr2052Ile|6354/7435|6155/7044|2052/2347||', 'A|missense_variant|MODERATE|ROS1|ENSG00000047936|transcript|ENST00000368507.7|protein_codin…
chr6	117310094	G	A	{'AC': [2], 'AF': [1.0], 'AN': 2, 'DP': 871, 'ExcessHet': 0.0, 'FS': 0.0, 'MLEAC': [2], 'MLEAF': [1.0], 'MQ': 60.0, 'QD': 34.24, 'SOR': 1.354, 'ANN': ['A|stop_gained|HIGH|ROS1|ENSG00000047936|transcript|ENST00000368508.7|protein_coding|40/43|c.6421C>T|p.Gln2141*|6620/7435|6421/7044|2141/2347||', 'A|stop_gained|HIGH|ROS1|ENSG00000047936|transcript|ENST00000368507.7|protein_coding|41/44|c.6403C>T|p…
chr6	117383483	C	T	{'AC': [2], 'AF': [1.0], 'AN': 2, 'DP': 961, 'ExcessHet': 0.0, 'FS': 0.0, 'MLEAC': [2], 'MLEAF': [1.0], 'MQ': 60.0, 'QD': 32.3, 'SOR': 1.451, 'ANN': ['T|missense_variant|MODERATE|ROS1|ENSG00000047936|transcript|ENST00000368508.7|protein_coding|16/43|c.2330G>A|p.Gly777Glu|2529/7435|2330/7044|777/2347||', 'T|missense_variant|MODERATE|ROS1|ENSG00000047936|transcript|ENST00000368507.7|protein_coding|…
chr6	117360384	C	A	{'AC': [2], 'AF': [1.0], 'AN': 2, 'DP': 1022, 'ExcessHet': 0.0, 'FS': 0.0, 'MLEAC': [2], 'MLEAF': [1.0], 'MQ': 60.0, 'QD': 28.96, 'SOR': 0.709, 'ANN': ['A|missense_variant|MODERATE|ROS1|ENSG00000047936|transcript|ENST00000368508.7|protein_coding|22/43|c.3403G>T|p.Gly1135Trp|3602/7435|3403/7044|1135/2347||', 'A|missense_variant|MODERATE|ROS1|ENSG00000047936|transcript|ENST00000368507.7|protein_cod…
chr6	117330061	C	T	{'AC': [2], 'AF': [1.0], 'AN': 2, 'DP': 940, 'ExcessHet': 0.0, 'FS': 0.0, 'MLEAC': [2], 'MLEAF': [1.0], 'MQ': 60.0, 'QD': 26.19, 'SOR': 0.921, 'ANN': ['T|intron_variant|MODIFIER|ROS1|ENSG00000047936|transcript|ENST00000368508.7|protein_coding|31/42|c.5249-615G>A||||||', 'T|intron_variant|MODIFIER|AL132671.2|ENSG00000282218|transcript|ENST00000467125.1|protein_coding|4/6|c.548-8667G>A||||||WARNING…
chr6	117310128	A	G	{'AC': [2], 'AF': [1.0], 'AN': 2, 'DP': 962, 'ExcessHet': 0.0, 'FS': 0.0, 'MLEAC': [2], 'MLEAF': [1.0], 'MQ': 60.0, 'QD': 26.43, 'SOR': 0.718, 'ANN': ['G|synonymous_variant|LOW|ROS1|ENSG00000047936|transcript|ENST00000368508.7|protein_coding|40/43|c.6387T>C|p.Ala2129Ala|6586/7435|6387/7044|2129/2347||', 'G|synonymous_variant|LOW|ROS1|ENSG00000047936|transcript|ENST00000368507.7|protein_coding|41/…
chr6	117311028	G	A	{'AC': [2], 'AF': [1.0], 'AN': 2, 'DP': 1057, 'ExcessHet': 0.0, 'FS': 0.0, 'MLEAC': [2], 'MLEAF': [1.0], 'MQ': 60.0, 'QD': 31.61, 'SOR': 1.268, 'ANN': ['A|synonymous_variant|LOW|ROS1|ENSG00000047936|transcript|ENST00000368508.7|protein_coding|39/43|c.6225C>T|p.Phe2075Phe|6424/7435|6225/7044|2075/2347||', 'A|synonymous_variant|LOW|ROS1|ENSG00000047936|transcript|ENST00000368507.7|protein_coding|40…
chr6	117319853	G	A	{'AC': [2], 'AF': [1.0], 'AN': 2, 'DP': 1009, 'ExcessHet': 0.0, 'FS': 0.0, 'MLEAC': [2], 'MLEAF': [1.0], 'MQ': 60.0, 'QD': 30.02, 'SOR': 0.912, 'ANN': ['A|intron_variant|MODIFIER|ROS1|ENSG00000047936|transcript|ENST00000368508.7|protein_coding|36/42|c.5940+15C>T||||||', 'A|intron_variant|MODIFIER|AL132671.2|ENSG00000282218|transcript|ENST00000467125.1|protein_coding|6/6|c.888+15C>T||||||WARNING_T…
chr6	117328685	G	A	{'AC': [2], 'AF': [1.0], 'AN': 2, 'DP': 1256, 'ExcessHet': 0.0, 'FS': 0.0, 'MLEAC': [2], 'MLEAF': [1.0], 'MQ': 60.0, 'QD': 31.53, 'SOR': 0.821, 'ANN': ['A|3_prime_UTR_variant|MODIFIER|ROS1|ENSG00000047936|transcript|ENST00000403284.2|protein_coding|3/3|c.*122C>T|||||122|WARNING_TRANSCRIPT_NO_START_CODON', 'A|intron_variant|MODIFIER|ROS1|ENSG00000047936|transcript|ENST00000368508.7|protein_coding|…
chr6	117317162	C	T	{'AC': [2], 'AF': [1.0], 'AN': 2, 'DP': 1055, 'ExcessHet': 0.0, 'FS': 0.0, 'MLEAC': [2], 'MLEAF': [1.0], 'MQ': 60.0, 'QD': 21.28, 'SOR': 0.73, 'ANN': ['T|missense_variant|MODERATE|ROS1|ENSG00000047936|transcript|ENST00000368508.7|protein_coding|38/43|c.6116G>A|p.Arg2039His|6315/7435|6116/7044|2039/2347||', 'T|missense_variant|MODERATE|ROS1|ENSG00000047936|transcript|ENST00000368507.7|protein_codi…
chr6	117320286	T	C	{'AC': [2], 'AF': [1.0], 'AN': 2, 'DP': 1011, 'ExcessHet': 0.0, 'FS': 0.0, 'MLEAC': [2], 'MLEAF': [1.0], 'MQ': 60.0, 'QD': 30.52, 'SOR': 1.285, 'ANN': ['C|intron_variant|MODIFIER|ROS1|ENSG00000047936|transcript|ENST00000368508.7|protein_coding|35/42|c.5778-256A>G||||||', 'C|intron_variant|MODIFIER|AL132671.2|ENSG00000282218|transcript|ENST00000467125.1|protein_coding|5/6|c.726-256A>G||||||WARNING…
chr17	7676622	G	A	{'AC': [2], 'AF': [1.0], 'AN': 2, 'DP': 1028, 'ExcessHet': 0.0, 'FS': 0.0, 'MLEAC': [2], 'MLEAF': [1.0], 'MQ': 60.0, 'QD': 33.01, 'SOR': 1.291, 'ANN': ['A|splice_region_variant|LOW|TP53|ENSG00000141510|transcript|ENST00000269305.8|protein_coding|2/11|c.-28C>T||||||', 'A|splice_region_variant|LOW|TP53|ENSG00000141510|transcript|ENST00000610292.4|protein_coding|2/10|c.-262C>T||||||', 'A|splice_regi…
chr17	7673552	C	T	{'AC': [2], 'AF': [1.0], 'AN': 2, 'DP': 1222, 'ExcessHet': 0.0, 'FS': 0.0, 'MLEAC': [2], 'MLEAF': [1.0], 'MQ': 60.0, 'QD': 22.43, 'SOR': 0.696, 'ANN': ['T|missense_variant|MODERATE|TP53|ENSG00000141510|transcript|ENST00000269305.8|protein_coding|9/11|c.976G>A|p.Glu326Lys|1166/2579|976/1182|326/393||', 'T|missense_variant|MODERATE|TP53|ENSG00000141510|transcript|ENST00000359597.8|protein_coding|8/…
chr17	7675119	G	A	{'AC': [2], 'AF': [1.0], 'AN': 2, 'DP': 935, 'ExcessHet': 0.0, 'FS': 0.0, 'MLEAC': [2], 'MLEAF': [1.0], 'MQ': 60.0, 'QD': 26.84, 'SOR': 1.008, 'ANN': ['A|stop_gained|HIGH|TP53|ENSG00000141510|transcript|ENST00000269305.8|protein_coding|5/11|c.493C>T|p.Gln165*|683/2579|493/1182|165/393||', 'A|stop_gained|HIGH|TP53|ENSG00000141510|transcript|ENST00000413465.6|protein_coding|4/7|c.493C>T|p.Gln165*|4…
chr17	7670666	A	G	{'AC': [2], 'AF': [1.0], 'AN': 2, 'DP': 857, 'ExcessHet': 0.0, 'FS': 0.0, 'MLEAC': [2], 'MLEAF': [1.0], 'MQ': 60.0, 'QD': 31.96, 'SOR': 1.315, 'ANN': ['G|missense_variant|MODERATE|TP53|ENSG00000141510|transcript|ENST00000269305.8|protein_coding|10/11|c.1043T>C|p.Leu348Ser|1233/2579|1043/1182|348/393||', 'G|missense_variant|MODERATE|TP53|ENSG00000141510|transcript|ENST00000504937.5|protein_coding|…
chr17	7669665	A	C	{'AC': [2], 'AF': [1.0], 'AN': 2, 'DP': 1364, 'ExcessHet': 0.0, 'FS': 0.0, 'MLEAC': [2], 'MLEAF': [1.0], 'MQ': 60.0, 'QD': 29.32, 'SOR': 0.899, 'ANN': ['C|missense_variant|MODERATE|TP53|ENSG00000141510|transcript|ENST00000269305.8|protein_coding|11/11|c.1126T>G|p.Ser376Ala|1316/2579|1126/1182|376/393||', 'C|missense_variant|MODERATE|TP53|ENSG00000141510|transcript|ENST00000504937.5|protein_coding…
chr17	7673556	A	G	{'AC': [2], 'AF': [1.0], 'AN': 2, 'DP': 1177, 'ExcessHet': 0.0, 'FS': 0.0, 'MLEAC': [2], 'MLEAF': [1.0], 'MQ': 60.0, 'QD': 34.72, 'SOR': 0.795, 'ANN': ['G|synonymous_variant|LOW|TP53|ENSG00000141510|transcript|ENST00000269305.8|protein_coding|9/11|c.972T>C|p.Asp324Asp|1162/2579|972/1182|324/393||', 'G|synonymous_variant|LOW|TP53|ENSG00000141510|transcript|ENST00000359597.8|protein_coding|8/9|c.97…
chr17	7673674	C	G	{'AC': [2], 'AF': [1.0], 'AN': 2, 'DP': 918, 'ExcessHet': 0.0, 'FS': 0.0, 'MLEAC': [2], 'MLEAF': [1.0], 'MQ': 60.0, 'QD': 31.78, 'SOR': 1.861, 'ANN': ['G|upstream_gene_variant|MODIFIER|TP53|ENSG00000141510|transcript|ENST00000576024.1|protein_coding||c.-89G>C|||||87|WARNING_TRANSCRIPT_NO_START_CODON', 'G|downstream_gene_variant|MODIFIER|TP53|ENSG00000141510|transcript|ENST00000514944.5|protein_co…
chr17	7670669	G	T	{'AC': [2], 'AF': [1.0], 'AN': 2, 'DP': 844, 'ExcessHet': 0.0, 'FS': 0.0, 'MLEAC': [2], 'MLEAF': [1.0], 'MQ': 60.0, 'QD': 31.05, 'SOR': 1.331, 'ANN': ['T|missense_variant|MODERATE|TP53|ENSG00000141510|transcript|ENST00000269305.8|protein_coding|10/11|c.1040C>A|p.Ala347Asp|1230/2579|1040/1182|347/393||', 'T|missense_variant|MODERATE|TP53|ENSG00000141510|transcript|ENST00000504937.5|protein_coding|…
chr17	7673606	G	C	{'AC': [2], 'AF': [1.0], 'AN': 2, 'DP': 927, 'ExcessHet': 0.0, 'FS': 0.0, 'MLEAC': [2], 'MLEAF': [1.0], 'MQ': 60.0, 'QD': 28.17, 'SOR': 1.967, 'ANN': ['C|missense_variant&splice_region_variant|MODERATE|TP53|ENSG00000141510|transcript|ENST00000269305.8|protein_coding|9/11|c.922C>G|p.Leu308Val|1112/2579|922/1182|308/393||', 'C|missense_variant&splice_region_variant|MODERATE|TP53|ENSG00000141510|tra…
chr17	7674170	T	A	{'AC': [2], 'AF': [1.0], 'AN': 2, 'DP': 1021, 'ExcessHet': 0.0, 'FS': 0.0, 'MLEAC': [2], 'MLEAF': [1.0], 'MQ': 60.0, 'QD': 28.11, 'SOR': 1.081, 'ANN': ['A|upstream_gene_variant|MODIFIER|TP53|ENSG00000141510|transcript|ENST00000576024.1|protein_coding||c.-585A>T|||||583|WARNING_TRANSCRIPT_NO_START_CODON', 'A|downstream_gene_variant|MODIFIER|TP53|ENSG00000141510|transcript|ENST00000514944.5|protein…
chr17	7676526	C	A	{'AC': [2], 'AF': [1.0], 'AN': 2, 'DP': 1243, 'ExcessHet': 0.0, 'FS': 0.0, 'MLEAC': [2], 'MLEAF': [1.0], 'MQ': 60.0, 'QD': 30.61, 'SOR': 1.665, 'ANN': ['A|missense_variant|MODERATE|TP53|ENSG00000141510|transcript|ENST00000269305.8|protein_coding|2/11|c.69G>T|p.Trp23Cys|259/2579|69/1182|23/393||', 'A|missense_variant|MODERATE|TP53|ENSG00000141510|transcript|ENST00000413465.6|protein_coding|1/7|c.6…
chr17	7676564	C	A	{'AC': [2], 'AF': [1.0], 'AN': 2, 'DP': 1277, 'ExcessHet': 0.0, 'FS': 0.0, 'MLEAC': [2], 'MLEAF': [1.0], 'MQ': 60.0, 'QD': 28.08, 'SOR': 1.214, 'ANN': ['A|stop_gained|HIGH|TP53|ENSG00000141510|transcript|ENST00000269305.8|protein_coding|2/11|c.31G>T|p.Glu11*|221/2579|31/1182|11/393||', 'A|stop_gained|HIGH|TP53|ENSG00000141510|transcript|ENST00000413465.6|protein_coding|1/7|c.31G>T|p.Glu11*|31/101…
chr17	7669664	G	C	{'AC': [2], 'AF': [1.0], 'AN': 2, 'DP': 1379, 'ExcessHet': 0.0, 'FS': 0.0, 'MLEAC': [2], 'MLEAF': [1.0], 'MQ': 60.0, 'QD': 26.62, 'SOR': 0.854, 'ANN': ['C|missense_variant|MODERATE|TP53|ENSG00000141510|transcript|ENST00000269305.8|protein_coding|11/11|c.1127C>G|p.Ser376Cys|1317/2579|1127/1182|376/393||', 'C|missense_variant|MODERATE|TP53|ENSG00000141510|transcript|ENST00000504937.5|protein_coding…
chr17	7669620	C	A	{'AC': [2], 'AF': [1.0], 'AN': 2, 'DP': 1164, 'ExcessHet': 0.0, 'FS': 0.0, 'MLEAC': [2], 'MLEAF': [1.0], 'MQ': 60.0, 'QD': 28.22, 'SOR': 1.721, 'ANN': ['A|missense_variant|MODERATE|TP53|ENSG00000141510|transcript|ENST00000269305.8|protein_coding|11/11|c.1171G>T|p.Asp391Tyr|1361/2579|1171/1182|391/393||', 'A|missense_variant|MODERATE|TP53|ENSG00000141510|transcript|ENST00000504937.5|protein_coding…
chr17	7674189	T	G	{'AC': [2], 'AF': [1.0], 'AN': 2, 'DP': 1083, 'ExcessHet': 0.0, 'FS': 0.0, 'MLEAC': [2], 'MLEAF': [1.0], 'MQ': 60.0, 'QD': 31.91, 'SOR': 1.288, 'ANN': ['G|missense_variant|MODERATE|TP53|ENSG00000141510|transcript|ENST00000269305.8|protein_coding|7/11|c.774A>C|p.Glu258Asp|964/2579|774/1182|258/393||', 'G|missense_variant|MODERATE|TP53|ENSG00000141510|transcript|ENST00000413465.6|protein_coding|6/7…
chr17	7675123	G	C	{'AC': [2], 'AF': [1.0], 'AN': 2, 'DP': 920, 'ExcessHet': 0.0, 'FS': 0.0, 'MLEAC': [2], 'MLEAF': [1.0], 'MQ': 60.0, 'QD': 32.76, 'SOR': 1.011, 'ANN': ['C|stop_gained|HIGH|TP53|ENSG00000141510|transcript|ENST00000269305.8|protein_coding|5/11|c.489C>G|p.Tyr163*|679/2579|489/1182|163/393||', 'C|stop_gained|HIGH|TP53|ENSG00000141510|transcript|ENST00000413465.6|protein_coding|4/7|c.489C>G|p.Tyr163*|4…
chr17	7673579	G	A	{'AC': [2], 'AF': [1.0], 'AN': 2, 'DP': 1010, 'ExcessHet': 0.0, 'FS': 0.0, 'MLEAC': [2], 'MLEAF': [1.0], 'MQ': 60.0, 'QD': 23.92, 'SOR': 1.514, 'ANN': ['A|stop_gained|HIGH|TP53|ENSG00000141510|transcript|ENST00000269305.8|protein_coding|9/11|c.949C>T|p.Gln317*|1139/2579|949/1182|317/393||', 'A|stop_gained|HIGH|TP53|ENSG00000141510|transcript|ENST00000359597.8|protein_coding|8/9|c.949C>T|p.Gln317*…
chr17	7673771	G	A	{'AC': [2], 'AF': [1.0], 'AN': 2, 'DP': 823, 'ExcessHet': 0.0, 'FS': 0.0, 'MLEAC': [2], 'MLEAF': [1.0], 'MQ': 60.0, 'QD': 27.63, 'SOR': 2.271, 'ANN': ['A|synonymous_variant|LOW|TP53|ENSG00000141510|transcript|ENST00000269305.8|protein_coding|8/11|c.849C>T|p.Arg283Arg|1039/2579|849/1182|283/393||', 'A|synonymous_variant|LOW|TP53|ENSG00000141510|transcript|ENST00000359597.8|protein_coding|7/9|c.849…
chr17	7674240	G	A	{'AC': [2], 'AF': [1.0], 'AN': 2, 'DP': 1263, 'ExcessHet': 0.0, 'FS': 0.0, 'MLEAC': [2], 'MLEAF': [1.0], 'MQ': 60.0, 'QD': 33.2, 'SOR': 0.75, 'ANN': ['A|synonymous_variant|LOW|TP53|ENSG00000141510|transcript|ENST00000269305.8|protein_coding|7/11|c.723C>T|p.Ser241Ser|913/2579|723/1182|241/393||', 'A|synonymous_variant|LOW|TP53|ENSG00000141510|transcript|ENST00000413465.6|protein_coding|6/7|c.723C>…
chr17	7673721	G	C	{'AC': [2], 'AF': [1.0], 'AN': 2, 'DP': 1121, 'ExcessHet': 0.0, 'FS': 0.0, 'MLEAC': [2], 'MLEAF': [1.0], 'MQ': 60.0, 'QD': 26.9, 'SOR': 0.745, 'ANN': ['C|missense_variant|MODERATE|TP53|ENSG00000141510|transcript|ENST00000269305.8|protein_coding|8/11|c.899C>G|p.Pro300Arg|1089/2579|899/1182|300/393||', 'C|missense_variant|MODERATE|TP53|ENSG00000141510|transcript|ENST00000359597.8|protein_coding|7/9…
